# Supplementary material for: Ethanol Enhances High-Salinity Stress Tolerance by Detoxifying Reactive Oxygen Species in Arabidopsis thaliana and Rice
Source: Front Plant Sci. 2017 Jul 3;8:1001. doi: 10.3389/fpls.2017.01001 (PMC5494288; doi:10.3389/fpls.2017.01001)
Supplement: Supplementary file 1 [file Table1.XLS]

## Sheet: Table S1
Supplementary Table S1. List of 1293 genes a) with higher expression in ethanol-treated plants compared with non-ethanol treated plants in the absence of high-salinity stress
Gene name	AGI code	ethanol/control under non-stress
		ratio a)	p-value	FDR
NAC domain containing protein 1	AT1G01010	1.23658	0.000290406	0.00325421
1-amino-cyclopropane-1-carboxylate synthase 2	AT1G01480	0.937395	5.10096e-06	0.000261555
Homeodomain-like superfamily protein	AT1G01520	1.31711	4.41804e-06	0.00024394
NAC (No Apical Meristem) domain transcriptional regulator superfamily protein	AT1G01720	1.88989	1.95465e-05	0.00054946
Protein kinase protein with tetratricopeptide repeat domain	AT1G01740	0.723491	0.000218818	0.00266061
	AT1G01810	1.25291	3.73617e-07	8.42358e-05
NAC domain containing protein 3	AT1G02220	0.960054	0.000225204	0.00271544
NAC domain containing protein 5	AT1G02250	1.0637	0.00175652	0.0120393
Polyketide cyclase/dehydrase and lipid transport superfamily protein	AT1G02470	2.39399	1.08611e-06	0.000125447
P-glycoprotein 11	AT1G02520	3.32228	9.17697e-09	1.897e-05
P-glycoprotein 12	AT1G02530	3.07327	6.12855e-09	1.78593e-05
Drought-responsive family protein	AT1G02750	1.43884	3.48313e-06	0.000218099
beta glucosidase 11	AT1G02850	2.41389	4.03248e-08	3.1686e-05
glutathione S-transferase 7	AT1G02920	1.22257	0.000110095	0.00165994
Eukaryotic aspartyl protease family protein	AT1G03220	0.837668	0.00017238	0.00225768
	AT1G03290	0.837363	8.49516e-06	0.000339897
HXXXD-type acyl-transferase family protein	AT1G03495	1.98381	1.3078e-05	0.000440244
nuclear assembly factor 1	AT1G03530	0.712385	0.000163598	0.00218355
Ankyrin-repeat containing protein	AT1G03660	0.971588	2.54629e-06	0.000182946
Uncharacterised protein family (UPF0497)	AT1G03700	0.854055	0.00667281	0.0332936
RING 1B	AT1G03770	0.832909	9.15934e-07	0.000116938
ERF domain protein 10	AT1G03800	0.725916	1.59744e-05	0.000487731
HXXXD-type acyl-transferase family protein	AT1G03940	1.74941	0.000279913	0.00317529
RING/U-box superfamily protein	AT1G04360	0.734588	0.000366428	0.00383875
Major facilitator superfamily protein	AT1G04570	1.84832	1.55081e-05	0.000479712
Tetratricopeptide repeat (TPR)-like superfamily protein	AT1G04770	1.5109	1.3418e-06	0.000135612
HMG (high mobility group) box protein with ARID/BRIGHT DNA-binding domain	AT1G04880	0.764439	0.000506402	0.00484634
HIT-type Zinc finger family protein	AT1G04945	0.916141	9.02585e-06	0.000352516
	AT1G05060	1.24371	5.40487e-05	0.0010555
	AT1G05400	0.871154	0.00024295	0.00286411
chromatin remodeling 31	AT1G05490	0.88506	0.000469135	0.00459533
UDP-glucosyltransferase 75B1	AT1G05560	2.94749	3.13804e-07	8.0294e-05
Pectin lyase-like superfamily protein	AT1G05660	1.28645	8.36045e-05	0.00139662
UDP-Glycosyltransferase superfamily protein	AT1G05675	1.22252	0.00035412	0.00374572
Uridine diphosphate glycosyltransferase 74E2	AT1G05680	5.98503	4.49153e-07	8.89052e-05
BTB and TAZ domain protein 3	AT1G05690	1.10431	4.97274e-05	0.00100172
Eukaryotic protein of unknown function (DUF842)	AT1G05730	0.963505	4.9729e-05	0.00100172
UDP-Glycosyltransferase superfamily protein	AT1G06000	0.7695	0.000176569	0.00229479
myb domain protein 13	AT1G06180	0.730732	1.8744e-05	0.000539922
	AT1G06475	1.47914	2.34937e-05	0.000612799
glycerol-3-phosphate acyltransferase 1	AT1G06520	0.710699	0.000998779	0.00793908
phytoene desaturation 1	AT1G06570	1.03937	1.17561e-05	0.000416658
alternative NAD(P)H dehydrogenase 1	AT1G07180	0.706395	1.23147e-05	0.000424475
UDP-glucosyl transferase 71C3	AT1G07260	0.762474	1.36119e-05	0.000449301
receptor like protein 1	AT1G07390	0.913482	0.00117667	0.00894287
HSP20-like chaperones superfamily protein	AT1G07400	2.05685	3.11167e-06	0.00020505
	AT1G07500	1.77045	4.53804e-05	0.000945723
FTSH protease 10	AT1G07510	0.714071	0.000427233	0.00430384
metallothionein 1A	AT1G07600	0.759829	0.000236931	0.00281112
Expressed protein	AT1G07985	1.28861	0.000181922	0.00234749
threonine aldolase 1	AT1G08630	1.70741	4.55134e-06	0.000244815
zinc ion binding;zinc ion binding	AT1G08910	1.28019	5.70942e-06	0.00027653
SERINE-ARGININE PROTEIN 30	AT1G09140	0.7579	0.000136797	0.00192943
nicotianamine synthase 3	AT1G09240	0.958698	2.70986e-05	0.000673026
NAD(P)-binding Rossmann-fold superfamily protein	AT1G09480	0.740323	0.000327475	0.00354465
germin-like protein 5	AT1G09560	0.862346	3.57548e-06	0.000220645
Adenine nucleotide alpha hydrolases-like superfamily protein	AT1G09740	0.710527	0.000104619	0.00161024
Cox19 family protein (CHCH motif)	AT1G09794	0.73695	2.32861e-07	7.22751e-05
	AT1G09812	0.887436	6.93111e-05	0.00123914
polymerase delta 4	AT1G09815	0.807631	1.69768e-05	0.000507087
sucrose transporter 4	AT1G09960	0.921862	8.82459e-06	0.000348558
phloem protein 2-A10	AT1G10155	0.866305	0.000571607	0.00527644
NF-X-like 1	AT1G10170	1.54147	9.75015e-07	0.000118892
glutamine-rich protein 23	AT1G10270	0.849001	0.0001621	0.00216963
Glutathione S-transferase family protein	AT1G10370	1.0939	1.31375e-06	0.000135121
DNA polymerase lambda (POLL)	AT1G10520	0.824964	0.00136483	0.00998059
basic helix-loop-helix (bHLH) DNA-binding superfamily protein	AT1G10585	1.06559	0.000523735	0.00495929
Plant protein 1589 of unknown function	AT1G10657	0.799516	0.000149756	0.00205475
S-locus lectin protein kinase family protein	AT1G11330	0.900416	1.72748e-05	0.000512518
Protein of unknown function (DUF506)	AT1G12030	0.959485	0.000790632	0.00670848
	AT1G12064	0.889342	0.00711511	0.034965
Flavin-binding monooxygenase family protein	AT1G12200	1.09782	1.44418e-05	0.000464172
copper chaperone for SOD1	AT1G12520	0.707845	0.00624208	0.0316687
UDP-D-glucose/UDP-D-galactose 4-epimerase 1	AT1G12780	1.22271	7.23589e-05	0.00127495
nucleotide binding	AT1G12805	3.62462	2.19714e-05	0.000587105
Leucine-rich repeat (LRR) family protein	AT1G13230	1.00958	0.000329317	0.00355746
Histone superfamily protein	AT1G13370	0.703209	2.10449e-05	0.000572793
phytosulfokine 1 precursor	AT1G13590	1.6104	6.527e-06	0.000295565
	AT1G13990	1.11955	4.69668e-06	0.000247349
GCK domain-containing protein	AT1G14060	0.874817	1.44933e-07	5.55859e-05
fucosyltransferase 7	AT1G14070	0.762522	8.89445e-05	0.00144725
xyloglucan endotransglucosylase/hydrolase 28	AT1G14720	0.729272	2.6932e-05	0.000670965
PLANT CADMIUM RESISTANCE 2	AT1G14870	1.53295	9.55073e-07	0.000118892
transposable element gene	AT1G15300	0.711251	6.3709e-05	0.00117379
	AT1G15415	1.54032	9.0623e-06	0.000352516
Galactose oxidase/kelch repeat superfamily protein	AT1G15670	1.19342	8.26527e-05	0.00138646
Mitochondrial glycoprotein family protein	AT1G15870	0.846052	1.12909e-06	0.000127203
Galactose oxidase/kelch repeat superfamily protein	AT1G16250	0.92144	6.13034e-06	0.000284965
Cation efflux family protein	AT1G16310	0.78107	7.85259e-05	0.00134574
SAUR-like auxin-responsive protein family	AT1G16510	1.28232	1.99809e-05	0.000556382
molybdenum cofactor sulfurase (LOS5) (ABA3)	AT1G16540	0.710901	0.000195201	0.00245836
S-adenosyl-L-methionine-dependent methyltransferases superfamily protein	AT1G16650	0.763509	7.18691e-06	0.000312071
unknown protein 6	AT1G16730	1.11683	7.49742e-05	0.00130741
senescence-related gene 1	AT1G17020	0.969106	0.0021687	0.0141771
VQ motif-containing protein	AT1G17147	1.26399	7.50431e-08	3.93631e-05
glutathione S-transferase TAU 24	AT1G17170	3.82155	5.6918e-06	0.000276513
glutathione S-transferase TAU 25	AT1G17180	3.85128	9.76454e-09	1.897e-05
receptor like protein 3	AT1G17250	0.746179	7.09299e-05	0.00125907
	AT1G17285	0.751096	4.57101e-06	0.000244815
alanine aminotransferas	AT1G17290	0.708455	0.000121117	0.00176489
	AT1G17510	0.738114	7.99994e-07	0.000110004
Pyridoxal phosphate phosphatase-related protein	AT1G17710	0.772901	0.00930635	0.0429639
D-3-phosphoglycerate dehydrogenase	AT1G17745	0.73759	0.00020725	0.00255815
Protein of unknown function (DUF789)	AT1G17830	0.745255	0.00094808	0.00764146
Threonyl-tRNA synthetase	AT1G17960	2.57029	6.12272e-06	0.000284965
Pentatricopeptide repeat (PPR) superfamily protein	AT1G18900	0.986262	2.27882e-05	0.000601879
RmlC-like cupins superfamily protein	AT1G18980	0.882875	0.000419842	0.00424897
	AT1G19020	1.68655	6.64105e-08	3.7457e-05
	AT1G19530	2.88385	1.55735e-05	0.000479712
NmrA-like negative transcriptional regulator family protein	AT1G19540	0.957718	5.88195e-05	0.00111802
cytochrome P450, family 722, subfamily A, polypeptide 1	AT1G19630	3.3383	3.98916e-07	8.68055e-05
glyoxal oxidase-related protein	AT1G19900	0.735774	0.000195675	0.00246374
	AT1G19960	0.813391	0.00110492	0.0085445
SKP1-like 4	AT1G20140	1.01833	1.24123e-05	0.000425817
translocase inner membrane subunit 17-1	AT1G20350	0.907938	0.000563041	0.00522814
	AT1G20691	1.03931	0.00011677	0.00172378
PLATZ transcription factor family protein	AT1G21000	1.01647	0.000154358	0.0020965
Vacuolar iron transporter (VIT) family protein	AT1G21140	0.792253	0.000118883	0.00174431
transposable element gene	AT1G21220	0.972584	0.000191593	0.00243337
embryo defective 2170	AT1G21390	1.15063	2.55509e-06	0.000182946
	AT1G21520	2.43149	9.17879e-08	4.4171e-05
	AT1G21525	1.18559	0.000846034	0.00704882
DPP6 N-terminal domain-like protein	AT1G21680	0.766306	1.0443e-05	0.00038767
UDP-Glycosyltransferase superfamily protein	AT1G22400	0.979053	0.000190522	0.0024227
CYTOCHROME C-1	AT1G22840	0.706868	0.000149988	0.00205578
Peptidase C15, pyroglutamyl peptidase I-like	AT1G23440	1.09868	0.000103679	0.00160046
similar to RCD one 2	AT1G23550	2.06671	1.31926e-06	0.000135157
Protein of unknown function (DUF1645)	AT1G23710	1.15995	4.29452e-07	8.84281e-05
beta carbonic anhydrase 3	AT1G23730	1.81901	1.44742e-05	0.000464172
Putative thiol-disulphide oxidoreductase DCC	AT1G24095	1.56531	2.81953e-05	0.000690598
Protein of unknown function (DUF1664)	AT1G24265	0.814765	2.4608e-06	0.000180489
	AT1G25275	0.913955	4.36098e-06	0.000242853
	AT1G26290	2.09859	0.000269512	0.00309096
FAD-binding Berberine family protein	AT1G26420	1.06876	0.00796229	0.0381176
C2H2-like zinc finger protein	AT1G26590	1.00947	4.01146e-05	0.000867342
	AT1G27590	0.9406	4.88953e-06	0.000254238
salt tolerance zinc finger	AT1G27730	1.19473	2.8101e-05	0.000690499
interferon-related developmental regulator family protein / IFRD protein family	AT1G27760	0.701609	6.79726e-05	0.00122707
dihydrosphingosine phosphate lyase	AT1G27980	0.766153	2.716e-06	0.000190115
purine permease 1	AT1G28230	0.861736	0.000155132	0.00210538
Thioredoxin superfamily protein	AT1G28480	1.3676	0.000511695	0.00488086
GDSL-like Lipase/Acylhydrolase superfamily protein	AT1G28600	1.04244	0.000250376	0.00292688
Heavy metal transport/detoxification superfamily protein	AT1G29000	0.974091	7.07335e-05	0.00125686
	AT1G29290	0.994734	3.23045e-05	0.000748785
COLD REGULATED 314 INNER MEMBRANE 1	AT1G29395	0.815258	7.3744e-05	0.00129147
Protein of unknown function, DUF584	AT1G29640	1.4637	0.00019862	0.0024865
Protein of unknown function (DUF295)	AT1G30170	2.01502	1.08914e-05	0.000398951
multidrug resistance-associated protein 13	AT1G30410	0.820177	0.000748624	0.00644271
	AT1G30475	0.855264	0.000153074	0.00208446
nuclear factor Y, subunit A7	AT1G30500	1.26976	3.58621e-05	0.000802522
	AT1G30515	0.711305	0.000369984	0.00386596
nucleic acid binding;nucleic acid binding	AT1G30660	1.15754	6.82381e-06	0.00030189
FAD-binding Berberine family protein	AT1G30700	1.3887	3.56616e-05	0.000798599
Argonaute family protein	AT1G31280	1.18828	1.17266e-05	0.000416175
Amino acid permease family protein	AT1G31820	0.950631	0.000194593	0.0024566
NDR1/HIN1-like 8	AT1G32340	0.753569	4.65906e-05	0.000962633
NAC domain protein 13	AT1G32870	2.86211	5.98206e-08	3.66113e-05
UDP-Glycosyltransferase superfamily protein	AT1G32900	2.26665	2.30054e-05	0.000604875
HXXXD-type acyl-transferase family protein	AT1G32910	2.28678	1.31674e-06	0.000135157
	AT1G32920	1.01945	3.04458e-05	0.000722626
Subtilase family protein	AT1G32940	1.28571	3.63794e-05	0.000809608
MATE efflux family protein	AT1G33100	1.54143	1.95208e-06	0.00015753
	AT1G33102	1.33938	4.18801e-06	0.000238175
MATE efflux family protein	AT1G33110	1.31584	5.33009e-06	0.000266018
RING/FYVE/PHD zinc finger superfamily protein	AT1G33420	0.800307	7.60184e-06	0.00032235
Leucine-rich repeat (LRR) family protein	AT1G33590	0.74244	1.13356e-05	0.000408658
jacalin lectin family protein	AT1G33790	0.777767	0.00238602	0.0152018
Ankyrin repeat family protein	AT1G34050	0.750716	0.00127979	0.00952309
arabinogalactan protein 5	AT1G35230	1.2451	3.89964e-05	0.000851589
MLP-like protein 165	AT1G35260	0.944515	8.59869e-05	0.00142
	AT1G35320	1.30864	8.22707e-06	0.000336092
	AT1G35880	1.4073	1.90003e-05	0.00054388
serine hydroxymethyltransferase 7	AT1G36370	1.37202	1.18334e-06	0.000129538
transposable element gene	AT1G41650	0.856209	5.2643e-05	0.00103744
basic region/leucine zipper motif 60	AT1G42990	0.915981	5.31926e-05	0.00104305
P-loop containing nucleoside triphosphate hydrolases superfamily protein	AT1G43910	2.26806	1.1211e-06	0.000127203
	AT1G44414	0.837406	0.00147549	0.0105731
	AT1G44608	0.76026	9.15623e-05	0.00147506
receptor like protein 6	AT1G45616	0.993957	0.00029487	0.00329093
related to AP2 1	AT1G46768	1.38025	1.30254e-06	0.000134939
Granulin repeat cysteine protease family protein	AT1G47128	0.733579	0.000278029	0.0031587
Auxin-responsive GH3 family protein	AT1G48660	1.43073	0.00122462	0.00922538
	AT1G48745	0.902223	7.08868e-05	0.00125873
	AT1G49150	2.03404	1.23847e-06	0.000132038
	AT1G49310	0.947887	0.000413993	0.00420356
Peroxidase superfamily protein	AT1G49570	1.03184	4.86552e-05	0.000989209
alpha/beta-Hydrolases superfamily protein	AT1G49640	2.47981	8.15956e-08	4.10682e-05
carboxyesterase 5	AT1G49660	1.12497	5.3583e-05	0.00104992
Eukaryotic porin family protein	AT1G50400	1.43112	4.42792e-07	8.84281e-05
	AT1G51035	0.884178	0.000131949	0.001879
sucrose-phosphatase 1	AT1G51420	1.49027	3.74737e-07	8.42358e-05
mitogen-activated protein kinase kinase 4	AT1G51660	0.757207	0.000250482	0.00292688
DOF zinc finger protein 1	AT1G51700	0.74399	0.00027215	0.00311166
Leucine-rich repeat protein kinase family protein	AT1G51820	1.4789	6.10527e-05	0.00114306
Leucine-rich repeat protein kinase family protein	AT1G51830	1.15232	0.00033099	0.00356944
Leucine-rich repeat protein kinase family protein	AT1G51850	1.12111	1.06272e-06	0.000124428
PLAC8 family protein	AT1G52200	0.932594	1.81519e-06	0.000152819
	AT1G52855	0.746259	0.000692486	0.00607115
NAC (No Apical Meristem) domain transcriptional regulator superfamily protein	AT1G52880	1.03536	7.11723e-05	0.00126081
NAC domain containing protein 19	AT1G52890	1.55731	0.000156773	0.00212161
ABC-2 type transporter family protein	AT1G53270	0.84437	2.06111e-05	0.000566039
	AT1G53625	1.02506	0.00129331	0.00959399
aldehyde dehydrogenase 7B4	AT1G54100	1.37752	1.60952e-06	0.00014633
Late embryogenesis abundant (LEA) hydroxyproline-rich glycoprotein family	AT1G54540	1.04497	8.14673e-05	0.0013767
Protein of unknown function, DUF538	AT1G55265	1.11199	9.15011e-06	0.000353692
S-adenosyl-L-methionine-dependent methyltransferases superfamily protein	AT1G55450	0.763452	3.40219e-05	0.00077357
BTB/POZ domain-containing protein	AT1G55760	0.959779	0.000304846	0.00336545
cellulose synthase like E1	AT1G55850	1.65918	4.41775e-08	3.31041e-05
serine acetyltransferase 2;1	AT1G55920	1.18306	4.09634e-07	8.72887e-05
Leucine-rich repeat transmembrane protein kinase	AT1G56140	0.75613	3.2258e-05	0.0007487
nuclear factor Y, subunit C2	AT1G56170	0.78356	5.23853e-05	0.00103496
	AT1G56320	0.917121	3.38609e-05	0.000771564
production of anthocyanin pigment 1	AT1G56650	1.80546	0.000105043	0.00161392
	AT1G56660	0.778208	0.00316285	0.0188185
beta carbonic anhydrase 6	AT1G58180	0.834696	1.39267e-05	0.000454243
Plant thionin family protein	AT1G58245	0.743298	0.00256413	0.0160484
Plant thionin family protein	AT1G58248	0.827649	0.000789056	0.00670161
transposable element gene	AT1G59265	0.924937	0.000197334	0.00247749
ZCF37	AT1G59590	1.59796	8.4603e-06	0.000338761
BIG PETAL P	AT1G59640	0.707238	0.000302933	0.00335016
Nucleoporin autopeptidase	AT1G59660	1.10148	0.000260982	0.00301798
glutathione S-transferase TAU 16	AT1G59700	1.20407	1.85749e-07	6.51499e-05
Serine/threonine-protein kinase WNK (With No Lysine)-related	AT1G60060	1.43541	1.25412e-05	0.000428279
beta glucosidase 4	AT1G60090	1.00761	0.0042502	0.023573
Thioredoxin superfamily protein	AT1G60740	1.42349	1.57256e-06	0.000145776
NAD(P)-linked oxidoreductase superfamily protein	AT1G60750	1.97358	3.32207e-06	0.000212414
S-locus lectin protein kinase family protein	AT1G61370	0.755365	3.14116e-05	0.000738863
	AT1G61415	0.850002	0.00398137	0.0224691
Polynucleotidyl transferase, ribonuclease H-like superfamily protein	AT1G61470	0.746288	1.55523e-05	0.000479712
glucose-6-phosphate/phosphate translocator 2	AT1G61800	2.33103	8.30889e-06	0.000336377
WRKY family transcription factor	AT1G62300	0.756696	1.61214e-05	0.00049079
flavin-monooxygenase glucosinolate S-oxygenase 4	AT1G62570	1.74602	4.71338e-07	9.12309e-05
Flavin-binding monooxygenase family protein	AT1G62580	3.73908	2.61831e-07	7.84253e-05
beta vacuolar processing enzyme	AT1G62710	1.33283	9.56348e-05	0.00151648
phloem protein 2-A11	AT1G63090	0.867195	3.23486e-06	0.000209261
Flavin-containing monooxygenase family protein	AT1G63340	3.69282	7.5459e-07	0.000106688
	AT1G63530	1.12035	0.000150498	0.00206169
	AT1G64140	0.810138	0.000652483	0.00581569
Disease resistance-responsive (dirigent-like protein) family protein	AT1G64160	0.971667	0.000190348	0.0024227
translocase of outer membrane 7 kDa subunit 2	AT1G64220	0.763465	0.000144579	0.00199993
NAD(P)-binding Rossmann-fold superfamily protein	AT1G64590	0.812594	0.000419511	0.00424726
methionine gamma-lyase	AT1G64660	1.89586	5.46598e-07	9.23819e-05
cytochrome P450, family 89, subfamily A, polypeptide 2	AT1G64900	2.87436	2.07533e-09	1.39068e-05
cytochrome P450, family 87, subfamily A, polypeptide 6	AT1G64940	0.818691	0.0064927	0.0326182
cytochrome P450, family 89, subfamily A, polypeptide 5	AT1G64950	1.39784	1.29875e-05	0.000438947
Membrane insertion protein, OxaA/YidC with tetratricopeptide repeat domain	AT1G65080	0.792568	0.000147412	0.00203107
	AT1G65481	1.1212	0.000194687	0.00245685
	AT1G65500	0.730519	0.0020252	0.0134485
delta(3), delta(2)-enoyl CoA isomerase 1	AT1G65520	0.784838	1.76212e-06	0.000150627
Pectin lyase-like superfamily protein	AT1G65570	1.07417	0.000140284	0.00195756
Late embryogenesis abundant (LEA) hydroxyproline-rich glycoprotein family	AT1G65690	1.22686	2.75037e-05	0.000679547
YELLOW STRIPE like 7	AT1G65730	1.08868	0.000166335	0.00220327
microsomal glutathione s-transferase, putative	AT1G65820	0.881037	1.08503e-06	0.000125447
myb domain protein 90	AT1G66390	1.80443	0.000114689	0.00170422
Pre-mRNA cleavage complex II	AT1G66500	0.786333	4.46591e-06	0.000244029
ABA overly sensitive mutant 3	AT1G66600	0.938771	0.000403555	0.00412472
MIR157A; miRNA	AT1G66783	0.942247	2.77343e-05	0.000683624
MIR157B; miRNA	AT1G66795	1.06845	3.0463e-06	0.000202165
Protein kinase superfamily protein	AT1G66880	1.08302	0.000185738	0.00238266
alpha/beta-Hydrolases superfamily protein	AT1G66900	0.737991	0.000202447	0.00252117
Protein kinase superfamily protein	AT1G66920	0.742698	5.92773e-06	0.000279868
zinc finger protein 6	AT1G67030	0.791749	0.000104666	0.00161049
LOB domain-containing protein 40	AT1G67100	1.32633	0.0017601	0.0120543
Rubber elongation factor protein (REF)	AT1G67360	1.89233	8.72521e-07	0.00011616
other RNA	AT1G67365	0.858231	4.86141e-05	0.000988757
	AT1G67610	0.794512	0.000189016	0.00241291
SRP72 RNA-binding domain	AT1G67650	1.1739	1.54267e-06	0.000144652
Copine (Calcium-dependent phospholipid-binding protein) family	AT1G67800	1.33508	2.81008e-06	0.000192428
sulfur E2	AT1G67810	1.609	0.00418322	0.0232987
Protein phosphatase 2C family protein	AT1G67820	1.16138	9.58234e-05	0.00151777
Protein of unknown function (DUF1639)	AT1G68340	0.712463	0.000779006	0.00663559
alpha/beta-Hydrolases superfamily protein	AT1G68620	1.23574	2.86998e-05	0.000697599
CLAVATA3/ESR-RELATED 12	AT1G68795	0.989893	9.85084e-05	0.00154428
Peroxidase superfamily protein	AT1G68850	0.919938	8.09931e-05	0.00137223
basic leucine-zipper 8	AT1G68880	0.826313	0.000163536	0.00218355
male gametophyte defective 3	AT1G68990	0.793056	0.000211709	0.00259636
receptor-like protein kinase 1	AT1G69270	0.994495	3.52545e-06	0.000218586
EXS (ERD1/XPR1/SYG1) family protein	AT1G69480	1.70416	2.0592e-06	0.000162182
Protein kinase superfamily protein	AT1G69790	1.38304	1.0216e-06	0.000121855
thioredoxin H-type 8	AT1G69880	1.10222	1.51602e-05	0.000475322
glutathione S-transferase TAU 12	AT1G69920	1.43336	0.00133178	0.00979078
myb-like transcription factor family protein	AT1G70000	0.848492	3.44607e-06	0.000216999
formin 8	AT1G70140	0.846988	6.54102e-05	0.00119631
receptor serine/threonine kinase, putative	AT1G70250	1.07612	1.4518e-07	5.55859e-05
similar to RCD one 3	AT1G70440	1.51118	1.93546e-05	0.000546695
cysteine-rich RLK (RECEPTOR-like protein kinase) 3	AT1G70530	0.97509	7.03636e-06	0.000307697
Calcium-dependent lipid-binding (CaLB domain) family protein	AT1G70810	1.72556	4.39384e-07	8.84281e-05
MATE efflux family protein	AT1G71140	2.00384	6.7951e-06	0.000301294
sucrose-proton symporter 1	AT1G71880	0.772539	0.0019226	0.0129209
alanine aminotransferase 2	AT1G72330	1.82386	3.77488e-07	8.42358e-05
Integrase-type DNA-binding superfamily protein	AT1G72360	1.17008	6.85367e-06	0.000302612
P-loop containing nucleoside triphosphate hydrolases superfamily protein	AT1G72660	1.43713	3.53114e-05	0.000794605
cinnamyl-alcohol dehydrogenase	AT1G72680	1.41573	1.53794e-05	0.00047876
RNA-binding (RRM/RBD/RNP motifs) family protein	AT1G72800	0.850254	9.28051e-06	0.000356472
Toll-Interleukin-Resistance (TIR) domain-containing protein	AT1G72900	2.10504	9.16958e-06	0.000353931
toll/interleukin-1 receptor-like	AT1G72930	1.28389	1.83528e-05	0.000533044
Toll-Interleukin-Resistance (TIR) domain-containing protein	AT1G72940	1.09829	0.00021336	0.00260815
	AT1G73120	1.45768	0.000191745	0.00243412
MAP kinase kinase 9	AT1G73500	1.82814	3.38489e-07	8.25819e-05
Core-2/I-branching beta-1,6-N-acetylglucosaminyltransferase family protein	AT1G73810	0.79819	1.277e-05	0.000433833
Calcium-dependent phosphotriesterase superfamily protein	AT1G74010	0.713589	0.000459474	0.00453031
Protein of unknown function (DUF793)	AT1G74450	0.769145	0.000212873	0.00260524
GDSL-like Lipase/Acylhydrolase superfamily protein	AT1G74460	0.762676	0.000196719	0.00247273
glutathione S-transferase TAU 10	AT1G74590	0.863249	5.15695e-06	0.000262115
ADC synthase superfamily protein	AT1G74710	0.871427	8.20654e-05	0.00138128
Pentatricopeptide repeat (PPR) superfamily protein	AT1G74750	0.753524	0.000120568	0.00176164
RING/U-box superfamily protein	AT1G74870	1.37882	5.00945e-05	0.00100693
Protein of unknown function (DUF581)	AT1G74940	0.75417	0.000126786	0.00182604
Sec14p-like phosphatidylinositol transfer family protein	AT1G75170	0.900056	0.000111742	0.00167323
dehydroascorbate reductase 2	AT1G75270	1.7153	3.27147e-07	8.15915e-05
NmrA-like negative transcriptional regulator family protein	AT1G75280	1.64413	1.18354e-06	0.000129538
NAD(P)-binding Rossmann-fold superfamily protein	AT1G75290	1.75819	0.000514901	0.00490174
Plant regulator RWP-RK family protein	AT1G76350	0.971821	4.40851e-06	0.000243671
NAD(P)-binding Rossmann-fold superfamily protein	AT1G76470	1.87392	1.59661e-06	0.000146159
Auxin efflux carrier family protein	AT1G76520	1.99677	1.84774e-07	6.51499e-05
CP12 domain-containing protein 3	AT1G76560	0.752538	4.30408e-05	0.000910715
PLATZ transcription factor family protein	AT1G76590	1.33368	2.59596e-05	0.000654027
	AT1G76600	2.62759	2.86456e-09	1.39068e-05
calmodulin-like 38	AT1G76650	1.38644	0.000131909	0.001879
12-oxophytodienoate reductase 1	AT1G76680	1.1203	0.000322784	0.00350472
12-oxophytodienoate reductase 2	AT1G76690	2.64147	7.92558e-08	4.0362e-05
calmodulin binding	AT1G76705	0.834236	0.00396006	0.0223789
	AT1G76960	1.17542	7.98548e-06	0.000329583
Target of Myb protein 1	AT1G76970	0.752831	0.000527391	0.00498806
	AT1G76980	0.947505	0.000392966	0.00404249
alcohol dehydrogenase 1	AT1G77120	1.02239	0.000970332	0.00778478
Tetratricopeptide repeat (TPR)-like superfamily protein	AT1G77230	0.708491	1.04549e-05	0.000387837
NAC domain containing protein 32	AT1G77450	2.5612	7.44148e-08	3.93631e-05
Winged helix-turn-helix transcription repressor DNA-binding	AT1G77570	1.55163	8.86091e-06	0.000349204
Pyridoxal phosphate (PLP)-dependent transferases superfamily protein	AT1G77670	0.718455	7.26712e-05	0.00127875
Pleckstrin homology (PH) domain superfamily protein	AT1G77730	0.736	1.34989e-05	0.000448185
bZIP transcription factor family protein	AT1G77920	0.857138	1.21408e-05	0.000422008
sulfate transporter 1;2	AT1G78000	1.18542	4.49962e-06	0.000244029
Trm112p-like protein	AT1G78190	1.29295	8.526e-06	0.000340656
Protein kinase superfamily protein	AT1G78290	0.863233	7.69041e-05	0.00132826
glutathione S-transferase TAU 22	AT1G78340	4.27621	2.14804e-08	2.63841e-05
glutathione S-transferase TAU 19	AT1G78380	1.45045	1.30067e-07	5.24286e-05
VQ motif-containing protein	AT1G78410	0.721107	0.00106917	0.0083381
D-mannose binding lectin protein with Apple-like carbohydrate-binding domain	AT1G78850	0.930779	4.323e-06	0.000242523
evolutionarily conserved C-terminal region 8	AT1G79270	0.897883	4.69193e-07	9.1152e-05
organic cation/carnitine transporter5	AT1G79410	1.21867	2.51289e-06	0.000181798
syntaxin of plants 52	AT1G79590	0.714516	1.43496e-05	0.000462059
Major facilitator superfamily protein	AT1G79710	0.906376	2.41845e-05	0.000625327
phloem protein 2-B11	AT1G80110	0.70897	0.000244227	0.00287687
Tetratricopeptide repeat (TPR)-like superfamily protein	AT1G80130	1.11826	0.000265246	0.00305315
	AT1G80133	0.744734	0.000637755	0.00571647
nucleotide transporter 1	AT1G80300	0.852605	8.07961e-06	0.000332138
cinnamoyl coa reductase	AT1G80820	0.890492	0.000289807	0.00325264
Homeodomain-like superfamily protein	AT2G02060	0.994885	0.000189474	0.00241481
Scorpion toxin-like knottin superfamily protein	AT2G02120	0.922926	0.00027288	0.00311776
glutathione S-transferase zeta 1	AT2G02390	1.30635	7.53187e-06	0.000320679
maternal effect embryo arrest 12	AT2G02955	0.864736	8.40626e-06	0.000337628
ribonuclease 1	AT2G02990	0.844227	0.00795938	0.0381106
Ribosomal protein L12/ ATP-dependent Clp protease adaptor protein ClpS family protein	AT2G03130	2.3067	5.68712e-08	3.59412e-05
GCK domain-containing protein	AT2G03230	2.19878	2.02766e-07	6.89915e-05
Glycosyltransferase family 61 protein	AT2G03360	0.779034	7.91368e-05	0.00135169
ureide permease 1	AT2G03590	1.32498	8.41677e-05	0.00140245
ureide permease 3	AT2G03600	0.82601	4.08402e-05	0.000879045
sulphotransferase 12	AT2G03760	4.29838	3.38443e-07	8.25819e-05
MATE efflux family protein	AT2G04040	2.33224	6.47333e-07	9.96921e-05
MATE efflux family protein	AT2G04050	4.28797	5.11469e-07	9.1583e-05
MATE efflux family protein	AT2G04066	2.60079	5.53016e-07	9.23819e-05
MATE efflux family protein	AT2G04070	4.71012	2.8658e-08	2.83628e-05
MATE efflux family protein	AT2G04080	0.768883	0.00020176	0.0025156
	AT2G04260	1.32865	0.00204233	0.0135297
glycine-rich protein 3 short isoform	AT2G05380	1.77997	6.20603e-07	9.74644e-05
Glycine-rich protein family	AT2G05510	1.03382	0.000539551	0.00506199
	AT2G05518	0.890044	0.000851717	0.0070823
other RNA	AT2G07213	1.26717	0.00017482	0.0022794
wound-responsive protein-related	AT2G14070	1.1348	2.21026e-05	0.00058971
	AT2G14661	1.57548	0.000381118	0.00396021
other RNA	AT2G15128	1.41321	6.07094e-05	0.00114148
UDP-glucosyl transferase 73B5	AT2G15480	2.15093	1.77805e-07	6.41764e-05
UDP-glycosyltransferase 73B4	AT2G15490	4.40036	1.33948e-06	0.000135612
hemoglobin 1	AT2G16060	2.38383	1.02331e-06	0.000121855
EXORDIUM like 5	AT2G17230	0.766177	0.00567996	0.0294724
Auxin efflux carrier family protein	AT2G17500	1.41789	3.08304e-05	0.000729444
Endoribonuclease/protein kinase IRE1-like	AT2G17520	0.820889	1.59313e-05	0.000487266
Tetratricopeptide repeat (TPR)-like superfamily protein	AT2G17670	0.940736	2.97231e-07	7.95457e-05
Rhodanese/Cell cycle control phosphatase superfamily protein	AT2G17850	5.25238	4.84614e-07	9.1367e-05
histone H1-3	AT2G18050	1.19958	0.000285365	0.0032142
Peroxidase superfamily protein	AT2G18150	1.36011	5.18769e-05	0.00102918
P-loop containing nucleoside triphosphate hydrolases superfamily protein	AT2G18190	3.13328	5.05298e-07	9.1583e-05
P-loop containing nucleoside triphosphate hydrolases superfamily protein	AT2G18193	6.10311	4.32868e-08	3.29067e-05
RNA-binding (RRM/RBD/RNP motifs) family protein	AT2G18510	0.777521	6.05343e-05	0.00113981
plant natriuretic peptide A	AT2G18660	2.58665	0.000116767	0.00172378
S-locus lectin protein kinase family protein	AT2G19130	0.912691	2.25918e-05	0.000597896
HSP20-like chaperones superfamily protein	AT2G19310	0.828514	7.98604e-06	0.000329583
ACC oxidase 1	AT2G19590	0.745337	0.000316594	0.00345396
CCCH-type zinc finger family protein	AT2G19810	0.70049	0.00172152	0.0118501
hexokinase 2	AT2G19860	0.702086	2.32676e-08	2.63841e-05
NADP-malic enzyme 1	AT2G19900	1.22038	0.000574335	0.00529458
	AT2G20500	0.701329	0.000328257	0.00354872
DNAJ heat shock family protein	AT2G20560	0.875787	0.000553429	0.00515989
LORELEI-LIKE-GPI ANCHORED PROTEIN 2	AT2G20700	0.913901	4.95291e-06	0.000256973
Pentatricopeptide repeat (PPR) superfamily protein	AT2G20720	1.11549	1.70193e-05	0.000507739
NAD(P)H dehydrogenase B4	AT2G20800	2.91186	7.27101e-07	0.000105649
Protein of unknown function (DUF1279)	AT2G20940	0.732138	0.00032088	0.00348932
chromatin remodeling 34	AT2G21450	2.30898	6.24438e-06	0.000287823
pectinesterase 11	AT2G21610	0.864046	7.27e-06	0.000313105
	AT2G21640	2.90856	6.63994e-08	3.7457e-05
homeobox protein 6	AT2G22430	1.06187	3.50736e-06	0.000218423
hydroxyproline-rich glycoprotein family protein	AT2G22510	0.830376	0.00140348	0.0101865
peroxisomal NAD-malate dehydrogenase 1	AT2G22780	1.08004	6.4224e-05	0.00117914
VQ motif-containing protein	AT2G22880	0.79471	1.69854e-05	0.000507087
Late embryogenesis abundant protein, group 6	AT2G23110	2.54079	5.86236e-05	0.00111575
natural resistance-associated macrophage protein 3	AT2G23150	0.702992	0.00323798	0.019175
	AT2G23321	0.747018	0.000859375	0.00712465
GDSL-like Lipase/Acylhydrolase superfamily protein	AT2G23540	0.810395	4.67863e-05	0.000964743
NAD(P)-binding Rossmann-fold superfamily protein	AT2G23910	1.23807	0.000192395	0.00244001
	AT2G24100	0.70546	3.88879e-05	0.000849927
GDSL-like Lipase/Acylhydrolase family protein	AT2G24560	1.15569	0.00324724	0.0192139
casein lytic proteinase B4	AT2G25140	1.21278	3.15002e-05	0.000740262
AFG1-like ATPase family protein	AT2G25530	0.769113	0.000163559	0.00218355
	AT2G25625	1.4614	1.62922e-06	0.000147077
Polyketide cyclase/dehydrase and lipid transport superfamily protein	AT2G25770	0.732539	7.26132e-05	0.00127875
heat shock transcription factor A2	AT2G26150	0.814696	0.00165907	0.0115509
Plant invertase/pectin methylesterase inhibitor superfamily	AT2G26440	0.95466	0.000188599	0.00240848
phospholipase A 2A	AT2G26560	2.1678	6.40902e-06	0.000293606
ferredoxin 3	AT2G27510	0.702253	0.0010288	0.00810278
ribosomal protein L10A family protein	AT2G27535	1.10073	2.04192e-06	0.000161792
Cysteine/Histidine-rich C1 domain family protein	AT2G27660	0.781177	1.54231e-05	0.000478914
alpha carbonic anhydrase 2	AT2G28210	1.17738	0.00110047	0.00852017
Protein of unknown function, DUF584	AT2G28400	0.869676	1.88231e-05	0.000541309
Protein of unknown function (DUF1635)	AT2G28690	0.704441	6.1711e-07	9.72069e-05
AGAMOUS-like 46	AT2G28700	0.923088	0.00219169	0.0142828
C2H2-type zinc finger family protein	AT2G28710	1.46046	4.40067e-07	8.84281e-05
PLANT U-BOX 12	AT2G28830	2.61997	2.11648e-07	6.89915e-05
outer plastid envelope protein 16-1	AT2G28900	1.09647	0.000120668	0.00176212
senescence-associated gene 13	AT2G29350	1.38355	1.83009e-05	0.000532126
NAD(P)-binding Rossmann-fold superfamily protein	AT2G29370	1.29025	1.43061e-05	0.000460941
glutathione S-transferase tau 7	AT2G29420	2.29079	6.11297e-07	9.66217e-05
glutathione S-transferase tau 4	AT2G29460	2.27302	1.3071e-05	0.000440244
glutathione S-transferase tau 2	AT2G29480	1.59831	2.22794e-05	0.000592919
glutathione S-transferase TAU 1	AT2G29490	3.02275	4.85405e-07	9.1367e-05
Tetratricopeptide repeat (TPR)-like superfamily protein	AT2G29670	3.29485	1.92169e-07	6.6316e-05
Aquaporin-like superfamily protein	AT2G29870	2.01403	1.55631e-05	0.000479712
alternative NAD(P)H dehydrogenase 2	AT2G29990	1.1883	3.9786e-06	0.000231755
UDP-Glycosyltransferase superfamily protein	AT2G30140	2.04069	8.36082e-06	0.000336834
WRKY DNA-binding protein 25	AT2G30250	1.5818	1.27517e-06	0.000134331
cinnamate-4-hydroxylase	AT2G30490	0.960575	9.59146e-05	0.00151842
alpha/beta-Hydrolases superfamily protein	AT2G30550	0.785725	0.00206591	0.0136408
	AT2G31130	0.891387	6.43722e-06	0.000294384
salt tolerance homologue	AT2G31380	0.736533	6.73701e-05	0.00121982
UDP-glucosyl transferase 74D1	AT2G31750	0.883395	0.000174991	0.00228034
Exostosin family protein	AT2G31990	0.783492	5.44787e-06	0.00026908
Acyl-CoA N-acyltransferases (NAT) superfamily protein	AT2G32020	3.28193	7.64038e-09	1.83198e-05
Acyl-CoA N-acyltransferases (NAT) superfamily protein	AT2G32030	1.17072	6.66e-06	0.000298584
phosphate transporter 1;5	AT2G32830	0.788929	0.000317118	0.00345752
NAD(P)-binding Rossmann-fold superfamily protein	AT2G33590	0.835649	0.000302992	0.00335016
Integrase-type DNA-binding superfamily protein	AT2G33710	1.10999	6.13402e-06	0.000284965
phosphate 2	AT2G33770	0.829901	0.00213315	0.0140023
TRICHOME BIREFRINGENCE-LIKE 37	AT2G34070	0.924776	8.06379e-05	0.00136813
Protein of unknown function, DUF584	AT2G34340	0.844262	3.4636e-07	8.29588e-05
NOD26-like intrinsic protein 2;1	AT2G34390	1.60366	1.67238e-06	0.000148181
	AT2G34610	1.19811	8.14338e-05	0.00137658
multidrug resistance-associated protein 2	AT2G34660	1.10162	0.000195925	0.0024657
	AT2G35480	1.95174	3.07888e-08	2.93636e-05
basic pentacysteine 7	AT2G35550	1.38145	0.000108579	0.00164572
ERF family protein 38	AT2G35700	0.848161	0.000241234	0.00285186
	AT2G35733	0.848692	4.86615e-07	9.1367e-05
	AT2G35736	0.758094	5.98251e-05	0.00113213
	AT2G35743	0.903224	0.000175947	0.00229067
	AT2G36295	0.708886	2.14497e-05	0.000579596
DNA-binding storekeeper protein-related transcriptional regulator	AT2G36340	1.12176	1.36064e-05	0.000449301
pleiotropic drug resistance 6	AT2G36380	0.897451	0.000337685	0.00362006
Aldolase superfamily protein	AT2G36460	1.33693	0.000396291	0.00406951
Enolase	AT2G36530	0.939687	4.13818e-05	0.000888515
Pyruvate kinase family protein	AT2G36580	0.921982	1.31936e-07	5.24286e-05
proline transporter 3	AT2G36590	1.04258	0.000250802	0.00292997
UDP-glucosyl transferase 73C1	AT2G36750	3.35172	4.95995e-07	9.1583e-05
UDP-glucosyl transferase 73C6	AT2G36790	3.12994	4.43088e-07	8.84281e-05
don-glucosyltransferase 1	AT2G36800	3.61476	3.79557e-08	3.1686e-05
UDP-Glycosyltransferase superfamily protein	AT2G36970	1.93646	3.01678e-06	0.000200969
PHE ammonia lyase 1	AT2G37040	0.813538	9.45556e-05	0.00150663
RING/U-box superfamily protein	AT2G37150	0.859122	4.24361e-05	0.000901922
Thioredoxin superfamily protein	AT2G37240	0.752483	7.64378e-06	0.000323211
WRKY family transcription factor family protein	AT2G37260	0.957859	9.82021e-05	0.00154047
phosphoribosylaminoimidazole carboxylase, putative / AIR carboxylase, putative	AT2G37690	0.749851	1.86124e-05	0.000537904
	AT2G37750	0.704588	0.000737548	0.00637038
NAD(P)-linked oxidoreductase superfamily protein	AT2G37760	1.45314	3.55622e-07	8.33632e-05
NAD(P)-linked oxidoreductase superfamily protein	AT2G37770	4.35828	1.55614e-07	5.88043e-05
SOUL heme-binding family protein	AT2G37970	0.811894	2.6112e-06	0.000185805
putative PDX1-like protein 4	AT2G38210	1.09832	0.000374277	0.00390568
Homeodomain-like superfamily protein	AT2G38250	1.58496	4.30212e-09	1.39068e-05
AMP deaminase, putative / myoadenylate deaminase, putative	AT2G38280	0.828719	0.000544826	0.00510173
Integrase-type DNA-binding superfamily protein	AT2G38340	1.75364	3.55586e-05	0.000797615
WRKY DNA-binding protein 33	AT2G38470	0.714412	0.00100228	0.0079596
Protein of unknown function (DUF567)	AT2G38640	0.793781	0.00337578	0.0197847
	AT2G38823	6.45492	7.20623e-09	1.83198e-05
LATERAL ORGAN JUNCTION	AT2G39230	0.740023	0.00278641	0.0171074
Protein of unknown function (DUF506)	AT2G39650	1.75019	7.00474e-08	3.80129e-05
LYR family of Fe/S cluster biogenesis protein	AT2G39725	0.781954	1.88445e-06	0.000155025
Translation initiation factor IF6	AT2G39820	1.05988	4.03923e-05	0.000871191
Alpha/beta hydrolase related protein	AT2G40095	0.823143	0.000164419	0.00218728
basic helix-loop-helix (bHLH) DNA-binding superfamily protein	AT2G40200	0.901043	0.00114414	0.00876746
Integrase-type DNA-binding superfamily protein	AT2G40340	1.48808	9.03095e-07	0.000116674
Integrase-type DNA-binding superfamily protein	AT2G40350	0.822842	0.000151298	0.00206779
laccase 5	AT2G40370	1.01132	0.000728784	0.00631027
calmodulin (CAM)-binding protein of 25 kDa	AT2G41010	1.02588	6.13891e-06	0.000284965
S-adenosyl-L-methionine-dependent methyltransferases superfamily protein	AT2G41040	0.73574	0.000156966	0.00212313
Calcium-binding EF-hand family protein	AT2G41090	1.36738	3.03637e-05	0.000721926
	AT2G41230	1.1672	4.9963e-05	0.00100565
S-adenosyl-L-methionine-dependent methyltransferases superfamily protein	AT2G41380	2.0566	1.80064e-07	6.42522e-05
	AT2G41391	1.52661	1.98584e-05	0.000554522
transcription factor IIB	AT2G41630	0.936125	5.69326e-06	0.000276513
P-loop containing nucleoside triphosphate hydrolases superfamily protein	AT2G41670	0.774866	6.26641e-05	0.00116066
	AT2G41730	5.351	1.03494e-11	5.42867e-07
GC-rich sequence DNA-binding factor-like protein with Tuftelin interacting domain	AT2G42330	0.812358	0.000182243	0.00234932
cold-regulated 15a	AT2G42540	0.792372	0.00645011	0.0324572
multiprotein bridging factor 1A	AT2G42680	0.721411	4.59262e-07	8.98885e-05
ILI1 binding bHLH 1	AT2G43060	0.738137	0.000298937	0.00331931
other RNA	AT2G43375	0.845849	0.000242458	0.00286305
	AT2G43390	0.729673	0.00126054	0.00942056
trypsin inhibitor protein 1	AT2G43510	0.99541	8.76561e-06	0.000346621
Carbohydrate-binding X8 domain superfamily protein	AT2G43660	0.818099	5.39275e-05	0.00105431
Carbohydrate-binding X8 domain superfamily protein	AT2G43670	0.759608	0.00014742	0.00203107
Eukaryotic protein of unknown function (DUF842)	AT2G43720	1.68571	7.36729e-07	0.000105736
UDP-glucosyltransferase 74F2	AT2G43820	1.35081	3.26e-07	8.15915e-05
NagB/RpiA/CoA transferase-like superfamily protein	AT2G44070	0.930825	6.12149e-05	0.00114357
beta glucosidase 28	AT2G44460	5.89982	6.50284e-08	3.7457e-05
uclacyanin 2	AT2G44790	0.884414	0.000510038	0.00487403
SAUR-like auxin-responsive protein family	AT2G45210	0.757927	0.00662624	0.0331053
RAS associated with diabetes protein 51C	AT2G45280	0.810091	8.77497e-05	0.00143524
Protein of unknown function (DUF1442)	AT2G45360	1.21567	9.5698e-07	0.000118892
cytochrome P450, family 76, subfamily C, polypeptide 2	AT2G45570	2.56309	7.57475e-07	0.000106808
TCP family transcription factor	AT2G45680	0.832555	0.000102951	0.0015938
WRKY DNA-binding protein 46	AT2G46400	0.759131	0.00772409	0.0372321
cyclic nucleotide gated channel 3	AT2G46430	0.949939	0.00011207	0.00167575
cyclic nucleotide-gated channels	AT2G46440	0.886962	3.1915e-05	0.000745024
RING/U-box superfamily protein	AT2G46494	1.68163	1.74301e-06	0.000150375
RING/U-box superfamily protein	AT2G46495	2.00852	1.30427e-06	0.000134939
RNA-binding (RRM/RBD/RNP motifs) family protein	AT2G46610	0.714468	4.8255e-05	0.000984124
CCT motif family protein	AT2G46670	0.803383	5.28289e-05	0.00103942
pseudo-response regulator 9	AT2G46790	0.738373	0.000283598	0.00320117
	AT2G46995	0.999481	6.3403e-05	0.00117103
ATP binding cassette subfamily B4	AT2G47000	3.49967	2.3252e-07	7.22751e-05
	AT2G47010	1.38906	3.01822e-05	0.000719299
NAD(P)-binding Rossmann-fold superfamily protein	AT2G47130	0.934446	7.10173e-06	0.000309654
galactinol synthase 1	AT2G47180	1.41081	0.000179273	0.00232647
	AT2G47485	0.781277	6.54031e-05	0.00119631
Integrase-type DNA-binding superfamily protein	AT2G47520	5.17496	1.8369e-08	2.63668e-05
zinc finger (CCCH type) helicase family protein	AT2G47680	1.12235	1.21359e-05	0.000422008
Adenine nucleotide alpha hydrolases-like superfamily protein	AT2G47710	1.01999	3.80057e-06	0.000225515
	AT2G47720	1.07023	2.59077e-05	0.000654027
glutathione S-transferase phi 8	AT2G47730	1.09953	3.94283e-05	0.000858163
multidrug resistance-associated protein 4	AT2G47800	0.781974	2.5784e-05	0.000652424
B-box type zinc finger protein with CCT domain	AT2G47890	1.36562	1.68755e-07	6.21037e-05
Ribosomal protein L34e superfamily protein	AT3G01170	0.757105	0.000198469	0.00248638
Peroxidase superfamily protein	AT3G01190	1.00816	9.7709e-05	0.00153496
voltage dependent anion channel 1	AT3G01280	0.772984	1.69055e-06	0.000149136
Peroxidase superfamily protein	AT3G01420	2.02079	1.53347e-05	0.000478728
	AT3G01513	1.32255	3.14002e-06	0.000205883
NAC domain containing protein 44	AT3G01600	2.64557	1.90215e-06	0.000155372
WRKY DNA-binding protein 45	AT3G01970	1.37853	3.27899e-05	0.000754444
AFP2 (ABI five-binding protein 2) family protein	AT3G02140	0.819703	1.51408e-05	0.000475073
	AT3G02240	1.41861	4.99875e-06	0.000258839
LOB domain-containing protein 41	AT3G02550	4.96451	2.91188e-07	7.95457e-05
	AT3G02555	0.782819	9.2594e-06	0.00035608
Tyrosine phosphatase family protein	AT3G02800	0.800417	6.67798e-06	0.000298676
Adenine nucleotide alpha hydrolases-like superfamily protein	AT3G03270	2.02572	2.26744e-07	7.16484e-05
Calcium-binding EF-hand family protein	AT3G03430	0.876511	6.22107e-06	0.000287507
cytochrome P450, family 87, subfamily A, polypeptide 9	AT3G03470	1.18428	8.85917e-07	0.000116302
NAD(P)-binding Rossmann-fold superfamily protein	AT3G04000	0.900467	0.000779755	0.00663982
glyceraldehyde-3-phosphate dehydrogenase C subunit 1	AT3G04120	1.56335	1.95091e-05	0.000548703
NAC domain containing protein 48	AT3G04420	0.842036	0.00526588	0.0277331
Alba DNA/RNA-binding protein	AT3G04620	0.948087	5.19794e-05	0.00103043
translocase inner membrane subunit 23-3	AT3G04800	0.755312	0.000981974	0.00784473
Major facilitator superfamily protein	AT3G05165	0.868458	5.30047e-05	0.00104131
D-aminoacid aminotransferase-like PLP-dependent enzymes superfamily protein	AT3G05190	0.950531	0.000557823	0.00519163
peroxisomal adenine nucleotide carrier 1	AT3G05290	0.962964	4.60694e-06	0.000244835
Cyclin family protein	AT3G05327	0.968827	4.88454e-06	0.000254238
receptor like protein 30	AT3G05360	0.764646	3.10735e-05	0.000733542
Major facilitator superfamily protein	AT3G05400	1.30001	1.55274e-05	0.000479712
phospholipase D P2	AT3G05630	0.985504	0.000624695	0.0056331
receptor like protein 33	AT3G05660	0.952219	9.32201e-05	0.00149124
	AT3G05770	0.913752	0.00030615	0.00337228
Expressed protein	AT3G06435	2.07685	1.43002e-06	0.000140425
multifunctional protein 2	AT3G06860	0.842571	0.000665669	0.00589626
Tetratricopeptide repeat (TPR)-like superfamily protein	AT3G06920	0.786689	0.000367098	0.0038427
	AT3G07150	0.790509	0.00419653	0.0233449
Galactose oxidase/kelch repeat superfamily protein	AT3G07720	1.56387	5.17726e-07	9.1583e-05
	AT3G07730	1.001	1.16448e-05	0.000415239
HEAT SHOCK PROTEIN 89.1	AT3G07770	0.810942	0.000285834	0.0032181
Ubiquitin-like superfamily protein	AT3G07860	0.739658	1.76382e-05	0.00052065
MATE efflux family protein	AT3G08040	1.50789	9.6209e-07	0.000118892
Phosphoglycerate mutase, 2,3-bisphosphoglycerate-independent	AT3G08590	1.25188	1.62334e-05	0.000493056
ubiquitin-conjugating enzyme 11	AT3G08690	1.07526	3.54226e-05	0.000796424
Galactose oxidase/kelch repeat superfamily protein	AT3G08810	1.01824	5.37543e-05	0.0010521
PYRIMIDINE 4	AT3G08860	2.33085	3.62513e-05	0.000807442
Concanavalin A-like lectin protein kinase family protein	AT3G08870	1.29912	6.65051e-06	0.000298584
Protein kinase superfamily protein	AT3G09010	0.718044	0.000384596	0.0039853
laccase 7	AT3G09220	0.856569	0.00103653	0.00814093
glutathione S-transferase TAU 8	AT3G09270	1.81304	4.31779e-07	8.84281e-05
metallothionein 2A	AT3G09390	1.46619	1.47928e-06	0.000141595
Heat shock protein 70 (Hsp 70) family protein	AT3G09440	1.41756	1.31421e-05	0.000441612
ascorbate peroxidase 2	AT3G09640	1.24773	0.00134076	0.00984436
sequence-specific DNA binding transcription factors	AT3G10040	2.01231	3.85153e-05	0.000844389
	AT3G10120	0.915511	9.00699e-05	0.00145899
Glycosyltransferase family 61 protein	AT3G10320	1.21683	0.000341057	0.00364726
NAC domain containing protein 50	AT3G10480	0.937729	2.74555e-05	0.000678676
NAC domain containing protein 53	AT3G10500	1.83971	2.07219e-08	2.63841e-05
RING/U-box superfamily protein	AT3G10815	0.83004	0.00169334	0.0117258
	AT3G10930	1.62993	2.10894e-05	0.0005733
DRE/CRT-binding protein 2B	AT3G11020	1.49916	5.05736e-05	0.00101484
ferritin 2	AT3G11050	1.14977	3.12712e-05	0.000736882
UDP-Glycosyltransferase superfamily protein	AT3G11340	1.16399	1.22366e-05	0.00042339
glycerol-3-phosphate acyltransferase 5	AT3G11430	1.01599	0.000245086	0.00288257
AP2/B3-like transcriptional factor family protein	AT3G11580	1.07942	0.000470105	0.00460397
aromatic and neutral transporter 1	AT3G11900	1.00693	2.44774e-07	7.55257e-05
Aha1 domain-containing protein	AT3G12050	0.760157	4.16318e-06	0.000237617
MADS-box family protein	AT3G12510	0.989445	3.64632e-07	8.42358e-05
sulfate transporter 4;2	AT3G12520	1.11694	2.2074e-06	0.000170171
heat shock protein 70	AT3G12580	2.22531	1.90615e-05	0.000543989
NOP56-like pre RNA processing ribonucleoprotein	AT3G12860	0.773947	0.000894061	0.0073302
activator of spomin::LUC2	AT3G12890	1.26048	7.45644e-06	0.000318502
multidrug resistance-associated protein 3	AT3G13080	2.25856	6.33039e-05	0.00117044
multidrug resistance-associated protein 8	AT3G13090	1.075	0.000223129	0.00269678
serine acetyltransferase 2;2	AT3G13110	0.703564	5.1109e-05	0.00102056
Tetratricopeptide repeat (TPR)-like superfamily protein	AT3G13150	0.718501	0.000107771	0.00163619
RNA-binding (RRM/RBD/RNP motifs) family protein	AT3G13224	1.02713	0.000620305	0.00560122
Chaperone DnaJ-domain superfamily protein	AT3G13310	1.16871	1.8359e-06	0.000153589
	AT3G13432	1.74384	3.80598e-07	8.42358e-05
2-oxoglutarate (2OG) and Fe(II)-dependent oxygenase superfamily protein	AT3G13610	0.821316	0.000226005	0.00272088
Disease resistance-responsive (dirigent-like protein) family protein	AT3G13650	1.16568	2.9158e-05	0.000702886
	AT3G13950	1.42988	9.10354e-07	0.000116938
	AT3G14060	0.793776	0.00035542	0.00375417
related to AP2 2	AT3G14230	0.799708	0.000335452	0.00360201
cytochrome P450, family 72, subfamily A, polypeptide 7	AT3G14610	0.800404	7.10286e-05	0.00125997
cytochrome P450, family 72, subfamily A, polypeptide 8	AT3G14620	2.29731	2.51683e-08	2.68461e-05
cytochrome P450, family 72, subfamily A, polypeptide 13	AT3G14660	1.43394	3.06118e-05	0.000725581
cytochrome P450, family 72, subfamily A, polypeptide 14	AT3G14680	0.94192	0.000605096	0.00550272
cytochrome P450, family 72, subfamily A, polypeptide 15	AT3G14690	0.811997	0.000212996	0.00260609
SART-1 family	AT3G14700	1.67896	2.55901e-08	2.68461e-05
Class I glutamine amidotransferase-like superfamily protein	AT3G14990	1.69582	1.52998e-06	0.000144335
cobalt ion binding	AT3G15000	0.786237	4.08757e-06	0.000235356
ARM repeat superfamily protein	AT3G15180	0.944153	8.70322e-05	0.00142885
cytochrome c oxidase 17	AT3G15352	0.985091	0.000226308	0.00272328
	AT3G15357	0.702589	0.000439546	0.00439663
Transducin/WD40 repeat-like superfamily protein	AT3G16650	0.749355	9.52741e-05	0.00151297
COBRA-like protein 8 precursor	AT3G16860	1.00691	2.24838e-05	0.00059594
	AT3G17110	1.50338	2.82702e-05	0.000691644
RHOMBOID-like protein 14	AT3G17611	0.984235	3.59943e-06	0.000220917
nucleolin like 2	AT3G18610	1.9089	9.68107e-06	0.000368423
2-oxoglutarate (2OG) and Fe(II)-dependent oxygenase superfamily protein	AT3G19000	0.861919	8.83951e-07	0.000116302
2-oxoglutarate (2OG) and Fe(II)-dependent oxygenase superfamily protein	AT3G19010	0.790797	1.40323e-05	0.000455607
KIP-related protein 6	AT3G19150	1.31755	6.95172e-06	0.000305867
Pseudouridine synthase family protein	AT3G19440	0.731707	0.000102953	0.0015938
zinc-finger protein 2	AT3G19580	1.99857	4.42608e-07	8.84281e-05
RING/U-box superfamily protein	AT3G20395	1.0584	0.000138678	0.00194225
organic cation/carnitine transporter4	AT3G20660	0.878118	2.93135e-05	0.000704855
transposable element gene	AT3G21010	0.822096	0.000131492	0.0018763
multidrug resistance-associated protein 6	AT3G21250	1.08608	0.00011029	0.00166206
Glycolipid transfer protein (GLTP) family protein	AT3G21260	0.997738	5.66641e-05	0.00108794
UDP-Glycosyltransferase superfamily protein	AT3G21560	0.882902	8.12216e-05	0.00137477
isocitrate lyase	AT3G21720	1.35979	0.0108002	0.0481523
UDP-glucosyl transferase 71B1	AT3G21750	0.774405	1.41198e-05	0.00045775
UDP-glucosyl transferase 71B6	AT3G21780	1.68974	5.70189e-07	9.34139e-05
B-box type zinc finger family protein	AT3G21890	1.3408	1.44675e-05	0.000464172
Receptor-like protein kinase-related family protein	AT3G22060	1.22124	0.000517886	0.00492569
basic helix-loop-helix (bHLH) DNA-binding superfamily protein	AT3G22100	0.946641	0.00105942	0.00827854
VQ motif-containing protein	AT3G22160	1.13855	3.04862e-06	0.000202165
pathogen and circadian controlled 1	AT3G22231	1.36561	0.00123796	0.00930048
putative mitochondrial RNA helicase 1	AT3G22310	1.025	6.28647e-06	0.000289509
alternative oxidase 1A	AT3G22370	4.21676	4.10769e-08	3.1686e-05
Protein of unknown function (DUF581)	AT3G22550	1.19567	6.96908e-06	0.000305905
Bifunctional inhibitor/lipid-transfer protein/seed storage 2S albumin superfamily protein	AT3G22600	1.05768	1.77145e-06	0.000150627
Bifunctional inhibitor/lipid-transfer protein/seed storage 2S albumin superfamily protein	AT3G22620	0.944206	2.00613e-05	0.000556612
Leucine-rich repeat (LRR) family protein	AT3G22800	1.08357	2.78522e-06	0.000191969
Chlorophyll A-B binding family protein	AT3G22840	1.47531	2.33149e-05	0.000609955
calmodulin-like 11	AT3G22930	0.883043	0.00142516	0.0103083
Ribosomal protein S5/Elongation factor G/III/V family protein	AT3G22980	0.776927	2.04408e-06	0.000161792
MATE efflux family protein	AT3G23560	1.46414	3.98084e-06	0.000231755
ribonucleotide reductase 2A	AT3G23580	0.737244	9.68574e-06	0.000368423
	AT3G23930	0.883845	0.000790256	0.0067077
heat shock protein 60	AT3G23990	1.03021	5.1735e-06	0.000262448
glutathione-disulfide reductase	AT3G24170	0.737735	3.04382e-05	0.000722626
multiprotein bridging factor 1C	AT3G24500	0.798254	0.000628714	0.00565864
Uncharacterised conserved protein UCP015417, vWA	AT3G24780	1.71539	3.36871e-09	1.39068e-05
Vacuolar iron transporter (VIT) family protein	AT3G25190	2.0407	1.85192e-06	0.000154437
AGC (cAMP-dependent, cGMP-dependent and protein kinase C) kinase family protein	AT3G25250	3.09243	5.00156e-08	3.32091e-05
	AT3G25597	0.822597	2.59246e-05	0.000654027
ATPase E1-E2 type family protein / haloacid dehalogenase-like hydrolase family protein	AT3G25610	1.01876	9.4371e-05	0.00150465
inflorescence deficient in abscission (IDA)-like 1	AT3G25655	1.907	3.09811e-07	8.0294e-05
other RNA	AT3G25795	1.2239	0.00131871	0.00973233
NIM1-interacting 2	AT3G25882	1.12128	0.000452886	0.00448813
cytochrome P450, family 71, subfamily B, polypeptide 23	AT3G26210	1.60627	8.19425e-06	0.000335536
armadillo repeat only 4	AT3G26600	0.775212	8.82574e-05	0.0014413
nudix hydrolase homolog 13	AT3G26690	1.01957	5.97632e-06	0.000280646
MIR169I; miRNA	AT3G26812	0.759027	0.00209656	0.0137993
MIR169J; miRNA	AT3G26813	0.76793	0.000115267	0.00170978
MIR169L; miRNA	AT3G26816	0.862523	0.000338335	0.00362406
MIR169N; miRNA	AT3G26819	0.755573	0.00545536	0.0285157
Galactose oxidase/kelch repeat superfamily protein	AT3G27150	1.56673	1.43553e-06	0.000140484
Cupredoxin superfamily protein	AT3G27200	1.01174	0.000247873	0.0029059
Galactose oxidase/kelch repeat superfamily protein	AT3G27220	2.24909	3.43473e-05	0.000778252
TRAM, LAG1 and CLN8 (TLC) lipid-sensing domain containing protein	AT3G27270	0.707314	6.11344e-05	0.00114306
Sucrase/ferredoxin-like family protein	AT3G27570	1.00559	0.000212195	0.00259936
Protein of unknown function (DUF1645)	AT3G27880	0.985247	5.39935e-06	0.000268453
transposable element gene	AT3G28160	0.749681	7.36251e-05	0.0012906
	AT3G28291	0.716046	0.00948303	0.0435839
ABC transporter family protein	AT3G28345	1.62548	9.41349e-07	0.00011801
P-loop containing nucleoside triphosphate hydrolases superfamily protein	AT3G28510	0.741813	0.00821114	0.0390841
BCS1 AAA-type ATPase	AT3G28560	1.31552	3.78669e-06	0.000224946
P-loop containing nucleoside triphosphate hydrolases superfamily protein	AT3G28570	1.67725	2.91063e-06	0.000196492
P-loop containing nucleoside triphosphate hydrolases superfamily protein	AT3G28580	1.91403	5.13922e-07	9.1583e-05
Cytochrome P450 superfamily protein	AT3G28740	4.23828	1.42395e-08	2.48973e-05
NAC domain containing protein 3	AT3G29035	0.869062	0.000717937	0.00624418
NAD(P)-binding Rossmann-fold superfamily protein	AT3G29250	0.794873	0.000394882	0.00405822
HXXXD-type acyl-transferase family protein	AT3G29590	1.56201	0.00025324	0.00295122
HXXXD-type acyl-transferase family protein	AT3G29670	1.56042	1.02576e-07	4.76152e-05
B12D protein	AT3G29970	2.77341	4.38704e-06	0.000243249
Methylenetetrahydrofolate reductase family protein	AT3G30775	1.31368	1.48022e-05	0.000468014
sucrose synthase 4	AT3G43190	1.27365	0.000122344	0.0017767
Beta-galactosidase related protein	AT3G43580	1.03159	0.0003209	0.00348932
glutathione S-transferase tau 27	AT3G43800	0.766647	0.000105466	0.00161749
FAD/NAD(P)-binding oxidoreductase family protein	AT3G44190	0.716238	0.00229031	0.0147575
nitrilase 2	AT3G44300	1.65628	0.000162253	0.00217057
nitrilase 1	AT3G44310	0.73296	4.17493e-05	0.000892751
fatty acid reductase 5	AT3G44550	0.800132	1.91104e-05	0.000544792
lipoxygenase 2	AT3G45140	0.936223	0.000363406	0.00381547
Major facilitator superfamily protein	AT3G45710	0.777617	0.00127965	0.00952309
	AT3G45730	3.97946	1.91013e-08	2.63668e-05
heat shock protein 17.4	AT3G46230	0.870608	0.00982592	0.0448065
protein kinase-related	AT3G46280	1.31266	1.18546e-05	0.000418473
UDP-glucosyl transferase 76E12	AT3G46660	1.3503	4.96383e-05	0.00100105
Plant protein of unknown function (DUF247)	AT3G47200	1.13933	6.29447e-05	0.00116462
Plant protein of unknown function (DUF247)	AT3G47210	0.728093	0.00499059	0.0266277
ATP-binding cassette A2	AT3G47730	0.759802	0.000997449	0.00793211
ABC2 homolog 6	AT3G47780	0.868249	7.78145e-06	0.000325753
	AT3G48020	0.729294	0.000475706	0.00464495
Pentatricopeptide repeat (PPR) superfamily protein	AT3G48250	0.87974	0.000242727	0.00286305
RPM1-interacting protein 4 (RIN4) family protein	AT3G48450	0.847051	7.18067e-06	0.000312071
xyloglucan endotransglucosylase/hydrolase 11	AT3G48580	0.790857	0.000939203	0.00759558
alpha/beta-Hydrolases superfamily protein	AT3G48690	1.33819	1.37362e-06	0.000137504
carboxyesterase 13	AT3G48700	1.89263	7.97438e-05	0.0013594
polynucleotide adenylyltransferase family protein / RNA recognition motif (RRM)-containing protein	AT3G48830	0.85941	0.000688665	0.00604674
phosphate transporter 3;2	AT3G48850	1.58177	0.000234588	0.00279217
myb domain protein 45	AT3G48920	1.3012	2.6263e-05	0.000659602
pyruvate kinase family protein	AT3G49160	0.796354	3.95212e-05	0.000858759
response to low sulfur 3	AT3G49570	2.72666	5.43472e-08	3.50504e-05
response to low sulfur 1	AT3G49580	3.7168	3.97089e-08	3.1686e-05
GRAS family transcription factor	AT3G49950	1.02962	2.06941e-05	0.000567724
cooperatively regulated by ethylene and jasmonate 1	AT3G50260	1.27459	1.41773e-06	0.000139562
OBF binding protein 1	AT3G50410	0.9237	5.12461e-05	0.0010213
methyl esterase 10	AT3G50440	0.975468	1.96356e-05	0.000551374
homolog of RPW8 4	AT3G50480	1.11236	0.000718264	0.00624496
	AT3G50910	1.17196	2.07293e-08	2.63841e-05
cytochrome BC1 synthesis	AT3G50930	1.16823	4.59882e-05	0.000953842
P-loop containing nucleoside triphosphate hydrolases superfamily protein	AT3G50940	0.892914	0.000565408	0.00524269
dehydrin family protein	AT3G50970	1.31268	0.000106329	0.00162558
flavanone 3-hydroxylase	AT3G51240	1.67321	1.58415e-06	0.000145781
Calcium-dependent phosphotriesterase superfamily protein	AT3G51430	0.988062	4.62039e-07	9.00959e-05
Clathrin light chain protein	AT3G51890	1.11856	1.90427e-05	0.00054388
dual specificity protein phosphatase (DsPTP1) family protein	AT3G52180	0.824604	0.0003081	0.003387
A20/AN1-like zinc finger family protein	AT3G52800	0.970095	2.45932e-06	0.000180489
ATPase, AAA-type, CDC48 protein	AT3G53230	2.19711	1.63498e-06	0.000147077
pleiotropic drug resistance 9	AT3G53480	1.31474	3.4094e-05	0.00077452
ABC-2 type transporter family protein	AT3G53510	0.801149	0.00211404	0.0138947
RING/U-box superfamily protein	AT3G53690	0.93033	0.000242641	0.00286305
proteasome inhibitor-related	AT3G53970	0.773749	5.06782e-06	0.000260615
peptide transporter 1	AT3G54140	0.969722	3.21293e-06	0.000208578
S-adenosyl-L-methionine-dependent methyltransferases superfamily protein	AT3G54150	1.32334	1.6459e-05	0.00049731
	AT3G54520	2.80923	2.11985e-07	6.89915e-05
ABC-2 type transporter family protein	AT3G55090	1.59337	4.51086e-07	8.89521e-05
Chalcone-flavanone isomerase family protein	AT3G55120	1.03241	0.000281094	0.00318248
triosephosphate isomerase	AT3G55440	1.35676	7.01182e-08	3.80129e-05
Translation initiation factor IF6	AT3G55620	1.08345	3.33276e-06	0.000212414
Alpha/beta hydrolase related protein	AT3G55880	0.710641	0.000308051	0.003387
Transmembrane amino acid transporter family protein	AT3G56200	1.32917	4.11215e-07	8.72887e-05
nodulin MtN21 /EamA-like transporter family protein	AT3G56620	0.837344	0.00622931	0.0316191
sigma factor binding protein 1	AT3G56710	1.50901	1.79465e-05	0.000525316
Tetratricopeptide repeat (TPR)-like superfamily protein	AT3G57090	1.12786	2.32286e-06	0.000174561
Glycosyltransferase family 61 protein	AT3G57380	1.3456	3.16574e-06	0.000206437
AGAMOUS-like 18	AT3G57390	0.9961	1.0158e-06	0.000121855
nuclear RNA polymerase A1	AT3G57660	0.751757	0.00135582	0.00992164
Protein kinase superfamily protein	AT3G57700	1.13965	0.000130495	0.00186614
Optic atrophy 3 protein (OPA3)	AT3G58150	3.10381	6.17657e-08	3.72397e-05
Arabidopsis phospholipase-like protein (PEARLI 4) with TRAF-like domain	AT3G58270	1.53362	2.75325e-06	0.000191537
multidrug resistance-associated protein 14	AT3G59140	1.97556	7.02625e-07	0.000104112
F-box/RNI-like superfamily protein	AT3G59150	0.7844	1.772e-05	0.000522023
Protein Transporter, Pam16	AT3G59280	0.720635	0.000110299	0.00166206
lectin-receptor kinase	AT3G59700	0.771526	0.000130711	0.00186821
SKP1-like 13	AT3G60010	0.809928	7.9457e-05	0.00135539
Glycosyl hydrolase superfamily protein	AT3G60140	4.40932	1.14587e-06	0.00012745
multidrug resistance-associated protein 9	AT3G60160	1.19943	2.18695e-05	0.000585452
Ubiquitin-like superfamily protein	AT3G60640	0.702621	3.84234e-05	0.000842936
Putative endonuclease or glycosyl hydrolase	AT3G60940	0.801626	0.000772302	0.00659455
Tetratricopeptide repeat (TPR)-like superfamily protein	AT3G60960	0.809485	2.86127e-05	0.000697054
multidrug resistance-associated protein 15	AT3G60970	1.23803	0.000109283	0.00165312
Tetratricopeptide repeat (TPR)-like superfamily protein	AT3G60980	0.83366	1.74966e-05	0.000517052
peroxin 11E	AT3G61070	1.04041	0.000204725	0.00253929
Zinc-binding ribosomal protein family protein	AT3G61111	1.57869	3.89466e-06	0.000228817
26S proteasome, regulatory subunit Rpn7;Proteasome component (PCI) domain	AT3G61140	0.793823	1.55268e-05	0.000479712
myb domain protein 17	AT3G61250	0.981922	5.21534e-06	0.000262921
	AT3G61571	0.74407	0.00224958	0.0145768
cytokinin response factor 6	AT3G61630	3.1681	5.2146e-07	9.1583e-05
P-glycoprotein 21	AT3G62150	0.710229	3.3316e-05	0.000763125
Protein phosphatase 2C family protein	AT3G62260	0.812527	2.07744e-05	0.00056844
myb domain protein 11	AT3G62610	1.27242	1.48875e-05	0.000469861
Thioredoxin superfamily protein	AT3G62960	0.844388	0.000316021	0.00344842
EID1-like 3	AT3G63060	0.782579	1.58653e-05	0.00048553
Bax inhibitor-1 family protein	AT3G63310	0.857333	1.65265e-05	0.000497792
	AT4G00234	0.927312	1.13112e-05	0.000408654
Mechanosensitive ion channel protein	AT4G00290	0.84264	0.000554583	0.00516866
DNA-binding storekeeper protein-related transcriptional regulator	AT4G00390	1.47966	6.8538e-07	0.000103307
UDP-Glycosyltransferase superfamily protein	AT4G01070	0.961109	6.55008e-05	0.00119691
	AT4G01170	0.906439	3.91796e-06	0.000229623
WRKY family transcription factor	AT4G01250	0.947303	0.000162934	0.00217802
	AT4G01360	0.841158	0.000198181	0.00248396
NAC with transmembrane motif1	AT4G01540	0.815251	0.000112553	0.00168035
tolB protein-related	AT4G01870	3.0053	1.73014e-06	0.000149757
sucrose synthase 3	AT4G02280	1.39505	2.79302e-06	0.000192012
Protein of unknown function, DUF538	AT4G02360	1.33253	1.714e-06	0.000149139
oxidoreductase, 2OG-Fe(II) oxygenase family protein	AT4G02940	1.46886	2.08459e-05	0.000569184
translocon at the inner envelope membrane of chloroplasts 20-IV	AT4G03320	1.52249	3.63566e-08	3.1686e-05
Auxin-responsive GH3 family protein	AT4G03400	1.0161	2.90989e-05	0.000702886
Uncharacterised protein family (UPF0497)	AT4G03540	0.976085	2.3968e-05	0.000622385
fibrillin	AT4G04020	1.80851	6.96857e-07	0.000103844
P-loop containing nucleoside triphosphate hydrolases superfamily protein	AT4G04180	0.837334	5.48657e-05	0.00106471
Ubiquitin-like superfamily protein	AT4G04620	1.35991	4.04843e-07	8.70812e-05
NAD(P)H dehydrogenase B2	AT4G05020	1.4531	3.16306e-06	0.000206437
P-loop containing nucleoside triphosphate hydrolases superfamily protein	AT4G05380	1.28379	1.14662e-05	0.000411861
related to AP2 9	AT4G06746	1.95578	2.0183e-07	6.89915e-05
	AT4G08510	0.725889	0.00171899	0.0118408
	AT4G08555	5.48315	3.2065e-09	1.39068e-05
Peroxidase superfamily protein	AT4G08770	1.43519	1.97633e-05	0.000552888
Peroxidase superfamily protein	AT4G08780	1.13035	5.48564e-05	0.00106471
Leucine-rich repeat receptor-like protein kinase family protein	AT4G08850	1.26354	8.42815e-06	0.000338152
isoamylase 3	AT4G09020	1.8022	2.35601e-06	0.000175957
Outer membrane OMP85 family protein	AT4G09080	0.934207	0.000271882	0.0031111
	AT4G09170	1.17329	8.19318e-05	0.00137986
Protein kinase superfamily protein	AT4G09760	0.78108	0.000536553	0.005041
basic helix-loop-helix (bHLH) DNA-binding superfamily protein	AT4G09820	1.83677	3.52043e-07	8.31805e-05
cytochrome c-2	AT4G10040	1.02476	1.09332e-06	0.000125765
HSP20-like chaperones superfamily protein	AT4G10250	1.04615	0.00920039	0.0425819
Wound-responsive family protein	AT4G10265	2.71579	2.71363e-07	7.90782e-05
Wound-responsive family protein	AT4G10270	3.79866	3.50391e-07	8.31805e-05
Peroxidase superfamily protein	AT4G11290	1.32031	8.27437e-06	0.000336377
glutathione peroxidase 6	AT4G11600	0.706638	0.000142716	0.00198253
Copper amine oxidase family protein	AT4G12290	2.02077	3.50842e-07	8.31805e-05
stress-inducible protein, putative	AT4G12400	0.785202	9.82573e-05	0.0015408
azelaic acid induced 1	AT4G12470	0.918048	0.000374306	0.00390568
Bifunctional inhibitor/lipid-transfer protein/seed storage 2S albumin superfamily protein	AT4G12490	1.62694	5.31364e-05	0.00104273
	AT4G12735	6.53946	1.41821e-09	1.39068e-05
NAD(P)-binding Rossmann-fold superfamily protein	AT4G13180	2.87918	3.12888e-07	8.0294e-05
ammonium transporter 1;1	AT4G13510	0.80811	3.26802e-05	0.000753829
Histidine kinase-, DNA gyrase B-, and HSP90-like ATPase family protein	AT4G13750	0.820795	0.000142464	0.00197955
glycine-rich RNA-binding protein 2	AT4G13850	0.728766	0.000231146	0.00276437
ralf-like 32	AT4G14010	1.15573	3.09077e-07	8.0294e-05
selenium-binding protein 1	AT4G14030	0.765788	0.000348756	0.00370392
UDP-Glycosyltransferase superfamily protein	AT4G14090	1.54588	2.08661e-06	0.000163604
Cysteine/Histidine-rich C1 domain family protein	AT4G14980	1.16834	0.000441673	0.00441118
RNAse II-like 1	AT4G15417	0.842148	8.62066e-05	0.00142153
Ubiquitin fusion degradation UFD1 family protein	AT4G15420	1.06867	9.76575e-05	0.00153496
UDP-Glycosyltransferase superfamily protein	AT4G15490	2.56379	1.03175e-06	0.000121913
pyruvate orthophosphate dikinase	AT4G15530	0.945448	0.000849648	0.00707037
indole-3-acetate beta-D-glucosyltransferase	AT4G15550	1.88461	1.11516e-07	4.91551e-05
Uncharacterised protein family (UPF0497)	AT4G15610	2.06482	6.54537e-06	0.00029572
monooxygenase 1	AT4G15760	2.86664	4.37976e-09	1.39068e-05
FAD/NAD(P)-binding oxidoreductase family protein	AT4G15765	0.792418	2.39641e-05	0.000622385
drought-induced 21	AT4G15910	0.852288	3.13937e-06	0.000205883
Papain family cysteine protease	AT4G16190	0.954793	7.54931e-05	0.00131259
enoyl-CoA hydratase/isomerase A	AT4G16210	0.779909	0.000281559	0.00318501
Glycosyl hydrolase superfamily protein	AT4G16260	0.853853	0.000254141	0.00296106
Cystatin/monellin superfamily protein	AT4G16500	0.827724	2.83621e-05	0.000693246
homeobox protein 2	AT4G16780	0.73344	1.99856e-05	0.000556382
Lactate/malate dehydrogenase family protein	AT4G17260	0.861636	2.00832e-06	0.000160579
	AT4G17310	0.752054	0.000330163	0.00356442
Protein of unknown function (DUF581)	AT4G17670	1.45697	1.14433e-07	4.98395e-05
myb domain protein 39	AT4G17785	2.02359	2.50247e-05	0.000639068
	AT4G17840	1.13754	4.22427e-07	8.82788e-05
purine permease 10	AT4G18210	0.743713	0.000118426	0.00173955
Aldolase-type TIM barrel family protein	AT4G18360	1.62449	1.82294e-06	0.000152819
	AT4G18422	1.9223	8.6182e-06	0.000342469
heat shock transcription factor A4A	AT4G18880	1.29748	8.16599e-05	0.00137765
cytochrome P450, family 707, subfamily A, polypeptide 1	AT4G19230	2.49833	4.22034e-07	8.82788e-05
Glutathione S-transferase family protein	AT4G19880	1.7611	4.82079e-08	3.32091e-05
allantoate amidohydrolase	AT4G20070	0.914924	2.30299e-05	0.000605216
VACUOLAR SORTING RECEPTOR 7	AT4G20110	0.732697	0.000133831	0.00189678
FAD-binding Berberine family protein	AT4G20830	1.13791	4.42268e-05	0.000927813
FAD-binding Berberine family protein	AT4G20860	0.866265	0.000354615	0.0037502
F-box family protein	AT4G21510	1.45995	2.3676e-05	0.00061694
oxidoreductase, zinc-binding dehydrogenase family protein	AT4G21580	1.08709	1.05165e-06	0.000123684
NITRATE TRANSPORTER 1.8	AT4G21680	1.76501	8.66779e-06	0.000344179
P-loop containing nucleoside triphosphate hydrolases superfamily protein	AT4G21800	0.854625	0.00038396	0.0039795
methionine sulfoxide reductase B8	AT4G21840	0.747896	0.00910307	0.042241
Protein of unknown function, DUF584	AT4G21930	0.935348	0.000115646	0.00171243
calcium-dependent protein kinase 15	AT4G21940	0.77328	4.40277e-05	0.000925601
APS reductase 3	AT4G21990	2.03933	3.39645e-06	0.000214389
S-adenosyl-L-methionine-dependent methyltransferases superfamily protein	AT4G22530	1.29268	9.73134e-06	0.00036989
AT hook motif DNA-binding family protein	AT4G22770	1.14238	0.0005231	0.00495551
A20/AN1-like zinc finger family protein	AT4G22820	1.32948	2.83241e-07	7.95457e-05
2-oxoglutarate (2OG) and Fe(II)-dependent oxygenase superfamily protein	AT4G22870	1.435	0.000137092	0.001931
leucoanthocyanidin dioxygenase	AT4G22880	1.32865	3.26212e-05	0.000752799
cysteine-rich RLK (RECEPTOR-like protein kinase) 19	AT4G23270	0.80357	3.17291e-06	0.000206491
cysteine-rich RLK (RECEPTOR-like protein kinase) 20	AT4G23280	0.838279	9.0436e-05	0.00146327
RING/U-box superfamily protein	AT4G23450	0.857043	0.000360743	0.00379283
Tyrosine transaminase family protein	AT4G23600	1.29271	1.20504e-06	0.000129932
VIRB2-interacting protein 1	AT4G23630	0.710451	4.22764e-05	0.000900122
Leucine-rich repeat (LRR) family protein	AT4G23840	0.73658	0.000856114	0.00710385
cellulose synthase like G3	AT4G23990	0.840071	3.95092e-05	0.000858759
	AT4G24110	3.17494	2.77833e-08	2.82451e-05
alpha/beta-Hydrolases superfamily protein	AT4G24160	0.898257	9.26079e-05	0.00148468
glycosyl hydrolase 9A3	AT4G24260	1.45947	1.6588e-05	0.000498439
ubiquitin-associated (UBA)/TS-N domain-containing protein / octicosapeptide/Phox/Bemp1 (PB1) domain-containing protein	AT4G24690	1.08556	1.79957e-05	0.000526169
mitochondrion-localized small heat shock protein 23.6	AT4G25200	0.889301	1.89293e-05	0.00054341
basic helix-loop-helix (bHLH) DNA-binding superfamily protein	AT4G25400	1.27942	4.4654e-06	0.000244029
Calmodulin-binding protein	AT4G25800	0.752291	0.000577117	0.00531369
xyloglucan endotransglycosylase 6	AT4G25810	0.919218	0.000268097	0.00307989
Protein of unknown function (DUF295)	AT4G25930	0.950728	0.00189708	0.0127855
Ribosomal protein L18ae family	AT4G26060	0.992858	6.87663e-07	0.000103354
NB-ARC domain-containing disease resistance protein	AT4G26090	0.772211	8.05011e-05	0.00136758
nucleosome assembly protein1;1	AT4G26110	1.12885	0.000207582	0.00256019
cytokinin-responsive gata factor 1	AT4G26150	1.79677	9.65604e-07	0.000118892
1-amino-cyclopropane-1-carboxylate synthase 7	AT4G26200	1.40573	2.50271e-06	0.000181798
phosphofructokinase 3	AT4G26270	1.72205	6.63287e-08	3.7457e-05
arabinogalactan protein 13	AT4G26320	0.729678	0.000131362	0.00187496
S-adenosyl-L-methionine-dependent methyltransferases superfamily protein	AT4G26460	1.33216	2.81181e-05	0.000690499
Protein of unknown function, DUF584	AT4G26950	1.12643	2.79872e-05	0.000688252
Aluminium induced protein with YGL and LRDR motifs	AT4G27450	3.7138	1.33598e-06	0.000135546
	AT4G27580	1.97035	4.52431e-06	0.000244155
SPFH/Band 7/PHB domain-containing membrane-associated protein family	AT4G27585	1.30954	1.20225e-06	0.000129932
	AT4G27652	0.829999	1.7889e-05	0.000525098
heat shock protein 21	AT4G27670	1.66015	0.000421551	0.00426051
acyl-CoA binding protein 2	AT4G27780	0.712157	5.01921e-06	0.000259468
beta glucosidase 10	AT4G27830	1.60969	2.09473e-09	1.39068e-05
CCT motif family protein	AT4G27900	1.06059	7.17566e-05	0.00126793
manganese tracking factor for mitochondrial SOD2	AT4G27940	1.13564	9.09722e-06	0.000352687
	AT4G28020	0.751071	0.000328759	0.00355341
myb domain protein 41	AT4G28110	1.22368	7.06066e-05	0.00125525
LORELEI-LIKE-GPI ANCHORED PROTEIN 3	AT4G28280	0.748572	1.67423e-05	0.000501542
Concanavalin A-like lectin protein kinase family protein	AT4G28350	0.803227	0.000103801	0.0016014
ADP/ATP carrier 3	AT4G28390	0.888274	1.54707e-06	0.000144652
prohibitin 1	AT4G28510	0.774091	2.2848e-06	0.000173224
low-molecular-weight cysteine-rich 25	AT4G29305	0.91282	5.68338e-05	0.0010904
	AT4G29980	0.854157	0.00293327	0.017791
xyloglucan endotransglucosylase/hydrolase 24	AT4G30270	1.31475	0.000849727	0.00707037
RING/U-box superfamily protein	AT4G30370	0.82789	1.93341e-05	0.000546417
glycine-rich protein	AT4G30460	0.714782	1.30704e-05	0.000440244
NAD(P)-binding Rossmann-fold superfamily protein	AT4G30470	0.985366	1.93003e-06	0.000156879
	AT4G30750	0.738045	1.3936e-05	0.000454243
Protein of unknown function, DUF599	AT4G31330	0.784734	0.000453765	0.00449481
FASCICLIN-like arabinogalactan protein 5 precursor	AT4G31370	1.09954	6.85246e-05	0.00123106
WRKY DNA-binding protein 11	AT4G31550	0.714569	0.000132399	0.00188258
ubiquitin-specific protease 18	AT4G31670	0.708631	5.4645e-06	0.000269647
glutathione peroxidase 7	AT4G31870	0.941609	0.000189781	0.00241738
MIR156C; miRNA	AT4G31877	0.768325	0.000101285	0.00157552
neurochondrin family protein	AT4G32050	0.75453	0.000223548	0.00269997
heat shock protein 70 (Hsp 70) family protein	AT4G32208	1.08782	0.000539928	0.00506462
Protein of unknown function (DUF506)	AT4G32480	0.749339	0.00535466	0.0280901
carotenoid cleavage dioxygenase 8	AT4G32810	0.719327	0.00139526	0.0101423
Thioredoxin superfamily protein	AT4G33040	0.953316	0.000103574	0.00159979
Thiamine pyrophosphate dependent pyruvate decarboxylase family protein	AT4G33070	2.90592	3.69244e-06	0.000222714
Wound-responsive family protein	AT4G33560	2.84633	4.42911e-06	0.00024394
RING/U-box superfamily protein	AT4G33565	0.749524	5.92292e-06	0.000279868
Peroxisomal membrane 22 kDa (Mpv17/PMP22) family protein	AT4G33905	1.38358	0.000107206	0.00163044
S-adenosyl-L-methionine-dependent methyltransferases superfamily protein	AT4G34050	1.11013	5.44311e-05	0.0010602
UDP-glucosyl transferase 73B3	AT4G34131	2.77773	8.86735e-09	1.897e-05
UDP-glucosyltransferase 73B2	AT4G34135	3.71253	4.8773e-08	3.32091e-05
UDP-glucosyl transferase 73B1	AT4G34138	1.27779	6.35021e-06	0.000291421
G-box binding factor 6	AT4G34590	1.37996	5.83817e-06	0.000279412
arginine decarboxylase 2	AT4G34710	0.846686	0.00126584	0.00945102
Plant neutral invertase family protein	AT4G34860	1.03368	2.40417e-06	0.000178176
catalase 2	AT4G35090	0.710498	0.000206747	0.0025553
Transducin/WD40 repeat-like superfamily protein	AT4G35140	0.74285	0.000881197	0.00725939
LYS/HIS transporter 7	AT4G35180	1.35685	0.000634584	0.00569681
serine acetyltransferase 3;2	AT4G35640	1.3001	1.24717e-07	5.19199e-05
oxidoreductase, 2OG-Fe(II) oxygenase family protein	AT4G36090	0.887569	0.00161045	0.0112964
Peroxidase superfamily protein	AT4G36430	0.707576	0.000403105	0.00412253
AAA-type ATPase family protein	AT4G36580	1.47626	1.01405e-06	0.000121855
alpha/beta-Hydrolases superfamily protein	AT4G36610	0.862531	0.000606564	0.0055107
GNS1/SUR4 membrane protein family	AT4G36830	0.932232	5.76621e-05	0.00110194
Integrase-type DNA-binding superfamily protein	AT4G36920	0.969009	1.16781e-05	0.000415579
centrin 2	AT4G37010	0.804396	0.000690517	0.0060596
	AT4G37030	3.28956	6.00253e-08	3.66113e-05
Pre-mRNA splicing Prp18-interacting factor	AT4G37120	0.703066	0.000304847	0.00336545
cytochrome P450, family 81, subfamily H, polypeptide 1	AT4G37310	0.837211	4.00979e-06	0.000232408
cytochrome P450, family 81, subfamily D, polypeptide 8	AT4G37370	2.83448	1.21032e-07	5.11985e-05
Peroxidase superfamily protein	AT4G37520	1.4439	1.20578e-05	0.000420812
transposable element gene	AT4G37620	0.776673	0.000430704	0.00433132
phosphoenolpyruvate carboxykinase 1	AT4G37870	0.951913	0.00204313	0.0135326
Protein of unknown function (duplicated DUF1399)	AT4G37900	0.745704	0.000156429	0.00211805
mitochondrial heat shock protein 70-1	AT4G37910	0.755776	0.000499823	0.00480178
Pentatricopeptide repeat (PPR) superfamily protein	AT4G38150	0.875286	1.61544e-06	0.000146603
FAD/NAD(P)-binding oxidoreductase family protein	AT4G38540	1.77658	5.94703e-06	0.000280213
Arabidopsis phospholipase-like protein (PEARLI 4) family	AT4G38550	0.75316	0.000317822	0.00346159
Glucose-1-phosphate adenylyltransferase family protein	AT4G39210	1.67141	1.70646e-07	6.21602e-05
cytochrome P450, family 96, subfamily A, polypeptide 9	AT4G39480	1.21506	4.29932e-05	0.000910512
cytochrome P450, family 96, subfamily A, polypeptide 11	AT4G39500	1.64156	0.00334077	0.0196278
	AT4G39675	0.770944	7.75243e-05	0.00133502
Lipase/lipooxygenase, PLAT/LH2 family protein	AT4G39730	0.945648	9.69638e-05	0.00152967
Thioredoxin superfamily protein	AT4G39740	1.75819	9.8632e-07	0.00011976
alpha/beta-Hydrolases superfamily protein	AT4G39955	1.09229	9.24417e-05	0.00148376
other RNA	AT4G40065	1.70491	2.53497e-05	0.000644543
Carbohydrate-binding-like fold	AT5G01260	0.807641	0.000182775	0.00235271
	AT5G01445	0.810212	0.000199336	0.00249367
lectin receptor kinase a4.1	AT5G01550	1.00786	0.000116861	0.00172407
ferretin 1	AT5G01600	1.26058	0.000106002	0.001622
Transmembrane amino acid transporter family protein	AT5G02180	0.725399	0.000247749	0.0029059
metallothionein 2B	AT5G02380	0.773471	0.000284693	0.00320801
Plant protein 1589 of unknown function	AT5G02580	1.00828	0.000460512	0.00453628
glutathione transferase lambda 1	AT5G02780	1.18062	0.00046155	0.00454395
Chaperone DnaJ-domain superfamily protein	AT5G03030	1.03701	9.8946e-05	0.00154975
other RNA	AT5G03285	0.904953	0.000184966	0.00237392
SAUR-like auxin-responsive protein family	AT5G03310	0.710371	5.10436e-05	0.00102056
UDP-Glycosyltransferase superfamily protein	AT5G03490	1.43364	1.62392e-06	0.000147077
RNA-binding (RRM/RBD/RNP motifs) family protein	AT5G03495	1.81729	2.02489e-05	0.000560198
D-mannose binding lectin protein with Apple-like carbohydrate-binding domain	AT5G03700	1.48595	1.18344e-06	0.000129538
TRF-like 10	AT5G03780	1.30451	2.68454e-05	0.000669272
zinc finger of Arabidopsis thaliana 6	AT5G04340	1.35647	4.58462e-05	0.000952403
Protein of unknown function (DUF3133)	AT5G05190	1.14242	1.40111e-05	0.000455352
Chalcone-flavanone isomerase family protein	AT5G05270	0.861559	0.000415098	0.00421233
Heavy metal transport/detoxification superfamily protein	AT5G05365	1.3965	8.89804e-05	0.00144725
laccase 12	AT5G05390	1.92601	5.14193e-06	0.000261605
DRE-binding protein 2A	AT5G05410	0.72712	0.00105964	0.00827854
nucleoprotein-related	AT5G05640	0.961127	7.70766e-06	0.000324285
glycerol-3-phosphate acyltransferase 7	AT5G06090	1.35982	9.19458e-06	0.00035455
	AT5G06190	1.10061	1.71296e-05	0.000510295
ubiquitin activating enzyme 2	AT5G06460	0.952485	4.4762e-06	0.000244029
ABC-2 type transporter family protein	AT5G06530	0.735917	0.00193944	0.0130091
polygalacturonase inhibiting protein 1	AT5G06860	2.93889	8.22084e-08	4.10682e-05
other RNA	AT5G06865	1.04157	5.64508e-05	0.00108544
Cupredoxin superfamily protein	AT5G07475	0.825018	0.000644138	0.00575892
F-box family protein	AT5G07610	0.85842	0.00446865	0.0244931
Cytochrome P450 superfamily protein	AT5G07990	1.74816	2.83035e-05	0.000692136
Cytochrome P450 superfamily protein	AT5G08250	0.899954	0.00103254	0.00811992
NAC (No Apical Meristem) domain transcriptional regulator superfamily protein	AT5G08790	2.07152	4.40566e-06	0.000243671
NAC domain containing protein 82	AT5G09330	0.919066	0.000186711	0.00239105
translocon at the outer membrane of chloroplasts 64-V	AT5G09420	1.08607	3.89926e-06	0.000228817
dicarboxylate carrier 3	AT5G09470	3.16773	9.36624e-08	4.46633e-05
hydroxyproline-rich glycoprotein family protein	AT5G09520	0.908061	0.00101388	0.0080214
hydroxyproline-rich glycoprotein family protein	AT5G09530	0.919741	0.000142273	0.00197795
Chaperone DnaJ-domain superfamily protein	AT5G09540	0.780015	0.000652977	0.00581826
Cox19-like CHCH family protein	AT5G09570	2.15378	2.72193e-06	0.000190115
U2.5; snRNA	AT5G09585	0.758652	0.0016977	0.0117436
mitochondrial HSO70 2	AT5G09590	1.14119	8.64342e-05	0.00142397
Putative endonuclease or glycosyl hydrolase	AT5G09840	0.916866	6.09092e-05	0.00114306
SNOR77; snoRNA	AT5G10572	0.838125	1.05208e-05	0.000389455
	AT5G10625	0.76668	0.000111333	0.00166996
RING/U-box superfamily protein	AT5G10650	0.851311	0.000252	0.00294069
KNOTTED1-like homeobox gene 4	AT5G11060	1.02634	0.000482707	0.0046854
serine-rich protein-related	AT5G11090	0.77821	7.79254e-06	0.000325957
aspartate aminotransferase 3	AT5G11520	0.761949	0.000214655	0.00261971
	AT5G11600	0.706399	5.43062e-06	0.000268678
Thioredoxin superfamily protein	AT5G11930	0.770282	3.35562e-05	0.000766953
	AT5G12010	0.724194	1.45488e-06	0.000140801
heat shock protein 17.6A	AT5G12030	2.34206	3.42536e-05	0.000776877
O-acyltransferase (WSD1-like) family protein	AT5G12420	1.06065	1.92816e-05	0.000546277
UDP-Glycosyltransferase superfamily protein	AT5G12890	1.01562	4.54618e-07	8.93129e-05
CLAVATA3/ESR-RELATED 40	AT5G12990	1.04376	0.000208773	0.00257126
senescence-associated gene 29	AT5G13170	1.01268	0.00115454	0.00882804
NAC domain containing protein 83	AT5G13180	0.810101	2.88024e-05	0.000698798
Uncharacterised conserved protein UCP015417, vWA	AT5G13210	3.9606	9.7644e-07	0.000118892
related to AP2 6l	AT5G13330	1.27052	2.18206e-05	0.000584996
Auxin-responsive GH3 family protein	AT5G13370	1.06329	9.94156e-05	0.00155478
sulfate transporter 4.1	AT5G13550	0.906962	4.644e-06	0.000245809
ABC-2 type transporter family protein	AT5G13580	1.07468	4.54644e-05	0.000946721
zinc induced facilitator-like 1	AT5G13750	1.77246	2.08149e-06	0.000163603
pheophytinase	AT5G13800	0.883819	8.00203e-05	0.00136323
Bifunctional inhibitor/lipid-transfer protein/seed storage 2S albumin superfamily protein	AT5G13900	1.27901	8.93116e-05	0.00145039
	AT5G14105	0.807544	1.60775e-05	0.000490175
NAC domain containing protein 85	AT5G14490	1.31265	9.33573e-06	0.000357079
Major facilitator superfamily protein	AT5G14940	0.789717	5.88231e-05	0.00111802
voltage dependent anion channel 3	AT5G15090	1.14012	7.17671e-05	0.00126793
Protein of unknown function (DUF1637)	AT5G15120	4.65496	1.13074e-06	0.000127203
DNA/RNA polymerases superfamily protein	AT5G15700	0.851468	0.00011839	0.0017395
NAD(P)-binding Rossmann-fold superfamily protein	AT5G15940	0.73071	3.09211e-05	0.00073126
Homeodomain-like superfamily protein	AT5G16560	0.766187	1.09176e-05	0.000399631
myb domain protein 9	AT5G16770	0.885515	0.00050834	0.00486134
AAA-type ATPase family protein	AT5G16930	0.974792	0.000118367	0.0017395
Zinc-binding dehydrogenase family protein	AT5G16960	1.43196	5.14568e-05	0.00102433
alkenal reductase	AT5G16970	0.91458	0.000638527	0.00572144
Zinc-binding dehydrogenase family protein	AT5G16980	0.794611	0.00011612	0.0017166
Zinc-binding dehydrogenase family protein	AT5G17000	1.74909	6.37337e-08	3.7457e-05
UDP-glucosyl transferase 78D2	AT5G17050	1.28879	0.000255296	0.00297122
glutathione S-transferase phi 12	AT5G17220	1.62866	1.17873e-06	0.000129538
Thiamine pyrophosphate dependent pyruvate decarboxylase family protein	AT5G17380	0.908605	0.000264083	0.00304244
P-loop containing nucleoside triphosphate hydrolases superfamily protein	AT5G17760	0.882054	0.000197484	0.00247878
calcium exchanger 7	AT5G17860	0.806595	0.0020056	0.0133505
UTP:galactose-1-phosphate uridylyltransferases;ribose-5-phosphate adenylyltransferases	AT5G18200	1.00264	4.50709e-09	1.39068e-05
Arabidopsis NAC domain containing protein 87	AT5G18270	1.56212	1.45865e-05	0.000464272
Aquaporin-like superfamily protein	AT5G18290	1.47922	2.41147e-05	0.000624648
	AT5G18310	1.0273	0.0002804	0.00317781
Aluminium induced protein with YGL and LRDR motifs	AT5G19140	0.903024	0.000770402	0.00658154
ABC-2 type transporter family protein	AT5G19410	1.13231	0.000267117	0.00306997
NAD(P)-binding Rossmann-fold superfamily protein	AT5G19440	1.45256	3.77252e-07	8.42358e-05
aspartate aminotransferase 2	AT5G19550	1.54573	5.07292e-05	0.00101602
RAS-related nuclear protein-1	AT5G20010	1.17431	5.41789e-05	0.00105711
RAS-related GTP-binding nuclear protein 2	AT5G20020	0.812039	8.21139e-06	0.000335975
Tetratricopeptide repeat (TPR)-like superfamily protein	AT5G20190	0.901119	5.54552e-05	0.00107179
blue-copper-binding protein	AT5G20230	0.837445	0.00105847	0.00827598
sucrose phosphate synthase 1F	AT5G20280	0.724438	0.000105704	0.00161981
2-oxoglutarate (2OG) and Fe(II)-dependent oxygenase superfamily protein	AT5G20400	1.71545	1.27408e-06	0.000134331
EF-TU receptor	AT5G20480	1.40855	2.76653e-06	0.000191815
RING/U-box superfamily protein	AT5G20910	1.01988	5.92257e-07	9.55885e-05
Ca2+regulated serine-threonine protein kinase family protein	AT5G21326	0.806568	2.96759e-05	0.000711303
Calcium-dependent phosphotriesterase superfamily protein	AT5G22020	0.701677	0.00014346	0.00198865
DNAJ homologue 2	AT5G22060	0.817436	0.000357006	0.00376334
FAD/NAD(P)-binding oxidoreductase family protein	AT5G22140	0.971014	0.000203626	0.00252984
nitrilase 4	AT5G22300	1.30282	3.28299e-05	0.000754444
other RNA	AT5G23155	0.759164	0.000887729	0.00729515
cytochrome P450, family 86, subfamily B, polypeptide 1	AT5G23190	0.733598	0.00429115	0.0237485
nicotinamidase 2	AT5G23230	0.709919	8.43817e-05	0.00140393
SWIB/MDM2 domain;Plus-3;GYF	AT5G23480	0.732479	0.000359314	0.00378083
Mitochondrial transcription termination factor family protein	AT5G23930	0.809772	0.000105508	0.00161749
Peroxidase superfamily protein	AT5G24070	0.828484	0.000603945	0.00549522
chitinase A	AT5G24090	1.8324	1.2593e-06	0.000133445
Calcium-binding EF-hand family protein	AT5G24270	0.710656	0.000138689	0.00194225
gamma-irradiation and mitomycin c induced 1	AT5G24280	1.69515	2.86926e-05	0.000697599
YELLOW STRIPE like 2	AT5G24380	0.976847	2.46158e-06	0.000180489
	AT5G24460	0.863396	7.30794e-06	0.000313691
Protein of unknown function, DUF599	AT5G24600	0.763454	0.00171036	0.0118045
	AT5G24640	5.59013	8.25392e-10	1.39068e-05
response to low sulfur 4	AT5G24655	0.934692	6.42321e-06	0.000293999
response to low sulfur 2	AT5G24660	1.59233	3.41365e-07	8.2898e-05
Protein of unknown function (DUF1162)	AT5G24740	0.851061	0.000191383	0.00243188
basic leucine zipper 9	AT5G24800	0.77125	6.79968e-05	0.00122707
cytochrome P450, family 714, subfamily A, polypeptide 1	AT5G24910	0.777351	0.00045683	0.00451464
Protein of unknown function (DUF1336)	AT5G24990	0.714169	0.000115072	0.00170943
SPFH/Band 7/PHB domain-containing membrane-associated protein family	AT5G25250	1.12043	5.09842e-05	0.00102034
Protein kinase family protein with leucine-rich repeat domain	AT5G25930	1.16461	0.000330909	0.0035693
WRKY DNA-binding protein 50	AT5G26170	1.81712	1.3549e-06	0.000136385
S-adenosyl-L-methionine-dependent methyltransferases superfamily protein	AT5G26180	0.871657	3.61041e-05	0.000805874
ChaC-like family protein	AT5G26220	1.79617	3.57465e-06	0.000220645
TOPLESS-related 3	AT5G27030	0.7272	0.00112408	0.00865407
Frigida-like protein	AT5G27230	0.920224	0.000235194	0.00279675
peroxisomal adenine nucleotide carrier 2	AT5G27520	1.09116	0.000234237	0.00278926
long-chain acyl-CoA synthetase 7	AT5G27600	1.36892	1.14003e-06	0.00012745
Hypoxia-responsive family protein	AT5G27760	1.0264	1.08331e-05	0.000397287
cysteine synthase D2	AT5G28020	1.12767	4.45874e-05	0.000932536
	AT5G28996	1.01925	0.010839	0.0482551
transposable element gene	AT5G32161	0.844709	0.00137288	0.0100239
xylogalacturonan deficient 1	AT5G33290	1.57659	1.6452e-06	0.000147265
	AT5G35690	1.15023	6.51176e-08	3.7457e-05
Cytochrome P450 superfamily protein	AT5G36130	1.12775	0.0016543	0.0115223
cytochrome p450 81d1	AT5G36220	1.30281	3.26541e-08	3.05864e-05
glutamine synthase clone R1	AT5G37600	0.861627	3.31974e-05	0.000761241
S-adenosyl-L-methionine-dependent methyltransferases superfamily protein	AT5G38100	1.07904	0.000202163	0.00251943
HXXXD-type acyl-transferase family protein	AT5G39050	1.85635	3.99091e-06	0.000231826
HXXXD-type acyl-transferase family protein	AT5G39090	0.74664	0.000229139	0.00274798
ATP-dependent RNA helicase, mitochondrial, putative	AT5G39840	0.916167	0.000399286	0.00408836
Ribosomal protein S4	AT5G39850	1.09329	2.62549e-05	0.000659602
Protein of unknown function (DUF1637)	AT5G39890	3.36329	3.61777e-06	0.000221105
P-loop containing nucleoside triphosphate hydrolases superfamily protein	AT5G40000	1.0817	0.000607837	0.00551617
AAA-ATPase 1	AT5G40010	0.874879	0.000108802	0.00164758
RNA-binding (RRM/RBD/RNP motifs) family protein	AT5G40490	0.876117	3.15944e-05	0.0007415
Cysteine/Histidine-rich C1 domain family protein	AT5G40590	0.913238	3.00496e-05	0.000717329
PQ-loop repeat family protein / transmembrane family protein	AT5G40670	0.899189	2.28065e-06	0.000173224
	AT5G40690	2.36618	2.56417e-07	7.81982e-05
Domain of unknown function (DUF23)	AT5G40720	0.76921	0.000215129	0.00262366
glucose-6-phosphate dehydrogenase 6	AT5G40760	0.976703	2.43591e-05	0.000628496
HXXXD-type acyl-transferase family protein	AT5G41040	0.88452	8.39136e-06	0.000337288
AGAMOUS-like 75	AT5G41200	0.709609	0.00108732	0.00844706
DEK, chromatin associated protein	AT5G42060	1.04491	1.91429e-05	0.000545135
allene oxide synthase	AT5G42650	0.871009	5.82133e-05	0.00110997
dihydroflavonol 4-reductase	AT5G42800	1.74283	6.82582e-06	0.00030189
inositol-pentakisphosphate 2-kinase 1	AT5G42810	0.700933	0.000449953	0.00446798
HXXXD-type acyl-transferase family protein	AT5G42830	1.04682	0.000966403	0.00775878
zinc-finger protein 3	AT5G43170	1.27875	3.48945e-06	0.000218099
WRKY DNA-binding protein 49	AT5G43290	1.19308	0.000307865	0.00338649
2-oxoglutarate (2OG) and Fe(II)-dependent oxygenase superfamily protein	AT5G43450	3.56733	1.05799e-06	0.000124152
Serine protease inhibitor, potato inhibitor I-type family protein	AT5G43580	0.799496	0.000926122	0.00752006
chlorophyllase 2	AT5G43860	1.18455	9.64849e-07	0.000118892
plasmodesmata-located protein 1	AT5G43980	0.897033	0.000475011	0.00464273
	AT5G44575	0.76844	0.0016711	0.0116049
DNA-directed DNA polymerases	AT5G44750	0.70587	0.000267763	0.00307672
phloem protein 2-A8	AT5G45070	1.11391	5.70773e-06	0.00027653
	AT5G45095	0.954514	0.000629011	0.00565937
NPR1-like protein 3	AT5G45110	0.797997	9.40291e-06	0.000358967
cytochrome P450, family 707, subfamily A, polypeptide 3	AT5G45340	1.16642	5.32658e-07	9.16067e-05
solute:sodium symporters;urea transmembrane transporters	AT5G45380	0.857581	0.00300563	0.0181257
peptide transporter 3	AT5G46050	1.19349	1.26219e-05	0.000430194
Protein kinase superfamily protein	AT5G46080	0.704055	0.000309035	0.0033922
ornithine-delta-aminotransferase	AT5G46180	0.9806	4.72224e-05	0.000969473
	AT5G46295	0.705057	0.00108645	0.00844155
SCP1-like small phosphatase 4	AT5G46410	0.770306	0.000297451	0.00331053
disease resistance protein (TIR-NBS-LRR class) family	AT5G46470	0.710041	6.66794e-06	0.000298676
PLATZ transcription factor family protein	AT5G46710	1.54453	3.5322e-06	0.000218746
VQ motif-containing protein	AT5G46780	0.851311	5.58773e-06	0.00027418
Plant protein of unknown function (DUF828) with plant pleckstrin homology-like region	AT5G47440	0.777809	0.000755884	0.00648816
Pollen Ole e 1 allergen and extensin family protein	AT5G47635	0.852893	0.000104388	0.0016081
eukaryotic release factor 1-1	AT5G47880	1.04404	4.5779e-06	0.000244815
nitrile specifier protein 5	AT5G48180	2.47302	9.44772e-07	0.00011801
glutamate receptor 1.3	AT5G48410	0.828304	0.000174653	0.00227778
FKBP-type peptidyl-prolyl cis-trans isomerase family protein	AT5G48570	0.858125	0.000297452	0.00331053
defense protein-related	AT5G48657	0.864056	0.000376421	0.00392306
Ubiquitin-like superfamily protein	AT5G48710	0.907162	0.000223259	0.00269773
x-ray induced transcript 1	AT5G48720	0.77271	0.000107198	0.00163044
Tetratricopeptide repeat (TPR)-like superfamily protein	AT5G48850	4.11469	3.77243e-07	8.42358e-05
peroxisomal 3-keto-acyl-CoA thiolase 2	AT5G48880	0.813069	0.000143268	0.00198704
hydroxycinnamoyl-CoA shikimate/quinate hydroxycinnamoyl transferase	AT5G48930	0.732612	0.000274935	0.00313411
Protein of unknown function (DUF581)	AT5G49120	0.79174	8.34928e-05	0.00139572
WD-40 repeat family protein / zfwd4 protein (ZFWD4)	AT5G49200	1.08197	5.41919e-05	0.00105711
hydroxyproline-rich glycoprotein family protein	AT5G49280	0.761125	5.5287e-05	0.00106973
myb domain protein 111	AT5G49330	0.749486	0.00353732	0.0205205
Ca2+-binding protein 1	AT5G49480	2.09849	1.78628e-07	6.41764e-05
Putative thiol-disulphide oxidoreductase DCC	AT5G50100	0.715728	0.000360064	0.00378715
Histidine kinase-, DNA gyrase B-, and HSP90-like ATPase family protein	AT5G50780	0.750792	0.000944941	0.00762436
Nodulin MtN3 family protein	AT5G50800	2.41426	1.96892e-06	0.000158645
nucleotide binding protein 35	AT5G50960	0.768206	1.02018e-05	0.000381395
Clp ATPase	AT5G51070	0.717878	7.00101e-05	0.00124909
ubiquinol-cytochrome C chaperone family protein	AT5G51220	0.76217	1.90473e-05	0.00054388
HSP20-like chaperones superfamily protein	AT5G51440	2.54849	1.70827e-06	0.000149139
Plant invertase/pectin methylesterase inhibitor superfamily	AT5G51500	1.79095	3.74458e-06	0.000223966
pfkB-like carbohydrate kinase family protein	AT5G51830	1.38854	2.32021e-06	0.000174561
MATE efflux family protein	AT5G52450	0.725475	0.000177308	0.00230382
heat shock protein 90.1	AT5G52640	2.78137	1.80951e-06	0.000152819
Heavy metal transport/detoxification superfamily protein	AT5G52750	1.2292	0.000207504	0.00255983
NAD(P)-binding Rossmann-fold superfamily protein	AT5G52810	1.21755	6.51133e-06	0.000295565
Protein of unknown function (DUF295)	AT5G52940	3.2162	1.28064e-07	5.24286e-05
	AT5G53030	1.22049	3.61727e-06	0.000221105
Protein of unknown function (DUF295)	AT5G53230	1.59115	2.27885e-06	0.000173224
Protein of unknown function (DUF295)	AT5G53240	1.26517	4.69799e-05	0.000966007
cytokinin response factor 3	AT5G53290	0.956898	0.000325201	0.0035244
CCT motif family protein	AT5G53420	1.05032	1.18677e-05	0.000418473
ARM repeat superfamily protein	AT5G53480	0.725496	3.02432e-05	0.000720098
early nodulin-like protein 1	AT5G53870	1.44959	0.000810888	0.00683031
Tyrosine transaminase family protein	AT5G53970	0.718152	7.25386e-06	0.000313105
UDP-glucose:flavonoid 3-o-glucosyltransferase	AT5G54060	1.88688	1.67043e-05	0.00050069
	AT5G54095	2.28646	2.44518e-06	0.00018014
SPFH/Band 7/PHB domain-containing membrane-associated protein family	AT5G54100	2.33414	1.09957e-07	4.91551e-05
	AT5G54165	0.957476	0.000120533	0.00176162
Protein of unknown function (DUF295)	AT5G54420	1.97169	2.2818e-05	0.000602072
Protein of unknown function (DUF295)	AT5G54450	3.04295	6.93523e-07	0.000103641
Protein of unknown function (DUF295)	AT5G54550	2.36173	1.52392e-06	0.000144288
Protein of unknown function (DUF295)	AT5G54560	2.29332	8.01465e-07	0.000110004
Ras-related small GTP-binding family protein	AT5G54840	0.776672	4.38533e-05	0.000923808
Translation initiation factor SUI1 family protein	AT5G54940	0.965454	3.40621e-05	0.000774131
pyruvate decarboxylase-2	AT5G54960	1.42049	6.11553e-07	9.66217e-05
Protein of unknown function (DUF295)	AT5G55150	2.2238	9.21976e-07	0.000116996
Co-chaperone GrpE family protein	AT5G55200	1.40555	1.22978e-07	5.16055e-05
Protein of unknown function (DUF295)	AT5G55270	1.77137	5.92345e-06	0.000279868
	AT5G55570	0.876668	9.47171e-05	0.00150793
heat shock protein 81-3	AT5G56010	0.907076	0.00160107	0.0112502
heat shock protein 81-2	AT5G56030	0.857581	0.000239703	0.00283568
nicotianamine synthase 2	AT5G56080	0.797974	0.00215427	0.0141
Pyruvate kinase family protein	AT5G56350	1.25318	2.59866e-07	7.83391e-05
TCP-1/cpn60 chaperonin family protein	AT5G56500	0.760751	0.000758566	0.00650267
phosphofructokinase 7	AT5G56630	0.707982	1.37059e-05	0.000450175
	AT5G57060	0.703833	1.32067e-05	0.000443386
AINTEGUMENTA-like 5	AT5G57390	1.22778	0.000271121	0.0031051
temperature-induced lipocalin	AT5G58070	0.719256	0.000207195	0.00255815
hydroxyproline-rich glycoprotein family protein	AT5G58210	1.22164	5.47934e-08	3.50504e-05
plant peptide containing sulfated tyrosine 1	AT5G58650	1.09156	2.10536e-05	0.000572793
XH/XS domain-containing protein	AT5G59390	0.737027	0.0041559	0.0231785
ROTUNDIFOLIA like 5	AT5G59510	0.915559	1.23601e-05	0.00042486
C2H2-type zinc finger family protein	AT5G59820	1.54757	1.64841e-06	0.000147301
zinc finger (C3HC4-type RING finger) family protein	AT5G60250	1.83269	1.57805e-05	0.000483499
Preprotein translocase Sec, Sec61-beta subunit protein	AT5G60460	0.877103	2.84806e-06	0.000194215
Anion-transporting ATPase	AT5G60730	0.777392	0.00568221	0.0294783
ABC transporter family protein	AT5G60790	0.879155	0.00174542	0.0119804
exocyst subunit exo70 family protein E2	AT5G61010	1.31719	2.00293e-05	0.000556612
glycine-rich RNA-binding protein 3	AT5G61030	0.735524	8.38231e-05	0.00139938
anthocyanin 5-aromatic acyltransferase 1	AT5G61160	1.1514	0.00485066	0.0260827
Uncharacterised conserved protein (UCP012943)	AT5G61490	0.711283	6.02135e-05	0.00113575
ethylene response factor 104	AT5G61600	0.701017	0.000872266	0.00720646
peptidemethionine sulfoxide reductase 1	AT5G61640	1.1832	1.60414e-06	0.00014633
inositol polyphosphate kinase 2 beta	AT5G61760	0.8199	5.07263e-05	0.00101602
	AT5G61820	2.69138	2.89854e-07	7.95457e-05
peptidoglycan-binding LysM domain-containing protein	AT5G62150	1.08125	8.58307e-06	0.000341935
glutathione S-transferase tau 9	AT5G62480	3.38404	9.93595e-08	4.6534e-05
HVA22 homologue B	AT5G62490	0.888217	0.00100754	0.00798813
Transducin/WD40 repeat-like superfamily protein	AT5G63010	0.889451	0.000181715	0.00234636
NAC domain containing protein 102	AT5G63790	2.02613	2.63478e-06	0.000186511
Inositol monophosphatase family protein	AT5G64000	0.90563	5.09408e-06	0.000261555
NAC domain containing protein 103	AT5G64060	1.22342	4.58962e-06	0.000244815
	AT5G64230	1.0657	1.80753e-05	0.000527908
Aldolase-type TIM barrel family protein	AT5G64250	0.851558	1.75416e-06	0.000150627
EXORDIUM like 2	AT5G64260	0.830073	0.000244842	0.00288217
conserved peptide upstream open reading frame 22	AT5G64552	0.895515	0.000108705	0.00164703
WRKY DNA-binding protein 51	AT5G64810	1.44221	2.8034e-06	0.000192222
RAB GTPase homolog H1A	AT5G64990	0.819286	4.20246e-05	0.000896445
Protein of unknown function (DUF581)	AT5G65040	1.05062	8.35624e-06	0.000336834
acyl-CoA oxidase 2	AT5G65110	1.10295	7.14319e-05	0.00126456
	AT5G65207	1.03948	0.000190957	0.00242706
MATE efflux family protein	AT5G65380	0.715575	4.99817e-05	0.00100565
beta HLH protein 93	AT5G65640	1.30147	1.99547e-05	0.000556166
nitrogen fixation S (NIFS)-like 1	AT5G65720	0.716752	0.000485969	0.00470598
myb domain protein 68	AT5G65790	0.896581	8.5852e-06	0.000341935
Thioredoxin superfamily protein	AT5G65840	0.701151	0.000308509	0.00338901
	AT5G66052	2.17557	5.61502e-07	9.25504e-05
RADIATION SENSITIVE 17	AT5G66130	0.981962	3.31831e-06	0.000212414
sulfurtransferase 18	AT5G66170	0.700043	0.00581412	0.0299817
Peroxidase superfamily protein	AT5G66390	1.08408	2.73447e-05	0.000676256
	AT5G66480	2.75461	7.36532e-07	0.000105736
Protein of unknown function (DUF607)	AT5G66650	0.989017	0.00530225	0.0278765
	AT5G66820	0.877772	2.33977e-05	0.000611207
F-box/RNI-like superfamily protein	AT5G67140	0.996234	0.00011515	0.00170974
cytochrome P450, family 81, subfamily G, polypeptide 1	AT5G67310	1.24188	2.45804e-05	0.000631776
natural resistance associated macrophage protein 4	AT5G67330	1.15612	1.03804e-05	0.000385619
ARM repeat superfamily protein	AT5G67340	0.72747	0.000107119	0.00163044
BTB and TAZ domain protein 4	AT5G67480	0.845357	1.48905e-06	0.000141754
a) The values represent the log 2 ratio (plants treated with ethanol for 24 h/plants treated with water for 24 h).
The genes with the following categories are listed: log 2 ratio ≥ 0.7, FDR ≤ 0.05, t-test ≤ 0.05.

## Sheet: Table S2
Supplementary Table S2. List of 240 high-salinity stress-inducible genesa) that were upregulated by ethanol in the absence of stress.
Gene name	AGI code	salt/control			ethanol/control under non-stress
		ratio b)	p-value	FDR	ratio c)	p-value	FDR
NAC domain containing protein 1	AT1G01010	1.01515	0.000215561	0.00504098	1.23658	0.000290406	0.00325421
1-amino-cyclopropane-1-carboxylate synthase 2	AT1G01480	2.59354	4.54441e-08	7.68943e-05	0.937395	5.10096e-06	0.000261555
NAC (No Apical Meristem) domain transcriptional regulator superfamily protein	AT1G01720	1.3981	5.3446e-07	0.00021902	1.88989	1.95465e-05	0.00054946
NAC domain containing protein 5	AT1G02250	0.792184	9.68266e-05	0.00308563	1.0637	0.00175652	0.0120393
P-glycoprotein 11	AT1G02520	2.59503	8.59455e-07	0.000268344	3.32228	9.17697e-09	1.897e-05
P-glycoprotein 12	AT1G02530	2.37293	2.7779e-06	0.00042564	3.07327	6.12855e-09	1.78593e-05
Eukaryotic aspartyl protease family protein	AT1G03220	0.757069	8.67572e-05	0.00289305	0.837668	0.00017238	0.00225768
Uncharacterised protein family (UPF0497)	AT1G03700	1.58785	0.000743301	0.0110702	0.854055	0.00667281	0.0332936
Tetratricopeptide repeat (TPR)-like superfamily protein	AT1G04770	1.04313	2.95101e-05	0.0015557	1.5109	1.3418e-06	0.000135612
UDP-glucosyltransferase 75B1	AT1G05560	1.70774	3.06948e-06	0.000450999	2.94749	3.13804e-07	8.0294e-05
Pectin lyase-like superfamily protein	AT1G05660	1.84675	1.32277e-07	0.000121727	1.28645	8.36045e-05	0.00139662
Expressed protein	AT1G07985	1.61077	0.00124929	0.0157866	1.28861	0.000181922	0.00234749
threonine aldolase 1	AT1G08630	0.821953	0.000502928	0.00863279	1.70741	4.55134e-06	0.000244815
Protein of unknown function (DUF506)	AT1G12030	1.33133	0.000299523	0.00622225	0.959485	0.000790632	0.00670848
Protein of unknown function (DUF789)	AT1G17830	1.13951	6.48242e-05	0.00241132	0.745255	0.00094808	0.00764146
	AT1G19020	1.20298	0.00152136	0.0181532	1.68655	6.64105e-08	3.7457e-05
	AT1G19530	1.12182	0.00568582	0.0448871	2.88385	1.55735e-05	0.000479712
cytochrome P450, family 722, subfamily A, polypeptide 1	AT1G19630	1.09088	0.000425051	0.00778696	3.3383	3.98916e-07	8.68055e-05
DPP6 N-terminal domain-like protein	AT1G21680	1.15929	1.00748e-06	0.000288679	0.766306	1.0443e-05	0.00038767
FAD-binding Berberine family protein	AT1G26420	1.3452	9.14899e-05	0.00297732	1.06876	0.00796229	0.0381176
salt tolerance zinc finger	AT1G27730	1.0871	0.00539878	0.0434837	1.19473	2.8101e-05	0.000690499
purine permease 1	AT1G28230	0.769822	0.000712199	0.0107659	0.861736	0.000155132	0.00210538
Thioredoxin superfamily protein	AT1G28480	2.81284	0.000816738	0.0118314	1.3676	0.000511695	0.00488086
COLD REGULATED 314 INNER MEMBRANE 1	AT1G29395	0.840739	9.73864e-06	0.000822353	0.815258	7.3744e-05	0.00129147
Protein of unknown function, DUF584	AT1G29640	1.03594	0.00170693	0.0196694	1.4637	0.00019862	0.0024865
FAD-binding Berberine family protein	AT1G30700	1.08956	5.70138e-05	0.00224351	1.3887	3.56616e-05	0.000798599
NAC domain protein 13	AT1G32870	1.62109	5.58108e-08	8.87121e-05	2.86211	5.98206e-08	3.66113e-05
MATE efflux family protein	AT1G33100	0.767669	1.28819e-06	0.00032024	1.54143	1.95208e-06	0.00015753
Ankyrin repeat family protein	AT1G34050	3.26889	9.10319e-07	0.000272856	0.750716	0.00127979	0.00952309
serine hydroxymethyltransferase 7	AT1G36370	1.03321	4.7666e-07	0.000206634	1.37202	1.18334e-06	0.000129538
	AT1G52855	1.3045	0.000381439	0.00724928	0.746259	0.000692486	0.00607115
NAC domain containing protein 19	AT1G52890	1.36401	0.00117156	0.015099	1.55731	0.000156773	0.00212161
ABC-2 type transporter family protein	AT1G53270	1.32564	2.41671e-05	0.00139194	0.84437	2.06111e-05	0.000566039
	AT1G53625	1.34049	2.50979e-06	0.000412691	1.02506	0.00129331	0.00959399
Late embryogenesis abundant (LEA) hydroxyproline-rich glycoprotein family	AT1G54540	1.45279	6.87455e-05	0.00248004	1.04497	8.14673e-05	0.0013767
ZCF37	AT1G59590	0.869825	0.000615607	0.00977036	1.59796	8.4603e-06	0.000338761
WRKY family transcription factor	AT1G62300	1.08949	1.45195e-06	0.000329988	0.756696	1.61214e-05	0.00049079
flavin-monooxygenase glucosinolate S-oxygenase 4	AT1G62570	2.92033	8.15863e-07	0.000262748	1.74602	4.71338e-07	9.12309e-05
Flavin-binding monooxygenase family protein	AT1G62580	0.729225	0.000404511	0.00753937	3.73908	2.61831e-07	7.84253e-05
beta vacuolar processing enzyme	AT1G62710	1.3211	3.5167e-06	0.000474203	1.33283	9.56348e-05	0.00151648
NAD(P)-binding Rossmann-fold superfamily protein	AT1G64590	1.99218	1.22177e-06	0.000314626	0.812594	0.000419511	0.00424726
methionine gamma-lyase	AT1G64660	1.29321	5.28132e-06	0.000607073	1.89586	5.46598e-07	9.23819e-05
cytochrome P450, family 89, subfamily A, polypeptide 5	AT1G64950	0.870825	2.87933e-05	0.00153877	1.39784	1.29875e-05	0.000438947
Late embryogenesis abundant (LEA) hydroxyproline-rich glycoprotein family	AT1G65690	1.5527	2.64125e-06	0.000418649	1.22686	2.75037e-05	0.000679547
Pre-mRNA cleavage complex II	AT1G66500	1.25439	1.4233e-06	0.000329988	0.786333	4.46591e-06	0.000244029
Protein kinase superfamily protein	AT1G66880	1.12184	2.69826e-05	0.00147533	1.08302	0.000185738	0.00238266
Copine (Calcium-dependent phospholipid-binding protein) family	AT1G67800	0.734384	0.000290304	0.00610528	1.33508	2.81008e-06	0.000192428
alpha/beta-Hydrolases superfamily protein	AT1G68620	1.35302	0.000428976	0.00782963	1.23574	2.86998e-05	0.000697599
Peroxidase superfamily protein	AT1G68850	0.802981	0.00204879	0.0221491	0.919938	8.09931e-05	0.00137223
EXS (ERD1/XPR1/SYG1) family protein	AT1G69480	1.88159	1.23574e-05	0.000944891	1.70416	2.0592e-06	0.000162182
Protein kinase superfamily protein	AT1G69790	0.982012	9.58574e-06	0.000820245	1.38304	1.0216e-06	0.000121855
Core-2/I-branching beta-1,6-N-acetylglucosaminyltransferase family protein	AT1G73810	1.04767	2.25923e-06	0.000392403	0.79819	1.277e-05	0.000433833
glutathione S-transferase TAU 10	AT1G74590	1.91614	2.99302e-07	0.000164115	0.863249	5.15695e-06	0.000262115
PLATZ transcription factor family protein	AT1G76590	0.827592	7.11607e-05	0.00253578	1.33368	2.59596e-05	0.000654027
	AT1G76600	2.31645	2.64399e-06	0.000418649	2.62759	2.86456e-09	1.39068e-05
NAC domain containing protein 32	AT1G77450	1.4887	7.44384e-05	0.00260306	2.5612	7.44148e-08	3.93631e-05
glutathione S-transferase TAU 22	AT1G78340	2.41603	1.74157e-06	0.000359328	4.27621	2.14804e-08	2.63841e-05
evolutionarily conserved C-terminal region 8	AT1G79270	0.873365	4.96193e-05	0.00207554	0.897883	4.69193e-07	9.1152e-05
phloem protein 2-B11	AT1G80110	1.70953	6.42908e-06	0.00065737	0.70897	0.000244227	0.00287687
cinnamoyl coa reductase	AT1G80820	1.51683	0.00119598	0.015322	0.890492	0.000289807	0.00325264
Scorpion toxin-like knottin superfamily protein	AT2G02120	1.69633	6.79523e-05	0.00246112	0.922926	0.00027288	0.00311776
sulphotransferase 12	AT2G03760	2.00574	2.16901e-05	0.00130774	4.29838	3.38443e-07	8.25819e-05
MATE efflux family protein	AT2G04070	2.63186	8.93607e-07	0.000270944	4.71012	2.8658e-08	2.83628e-05
Auxin efflux carrier family protein	AT2G17500	0.724312	0.000617805	0.00979044	1.41789	3.08304e-05	0.000729444
Peroxidase superfamily protein	AT2G18150	1.02131	0.000509183	0.0086914	1.36011	5.18769e-05	0.00102918
P-loop containing nucleoside triphosphate hydrolases superfamily protein	AT2G18193	2.53223	2.81901e-06	0.000428604	6.10311	4.32868e-08	3.29067e-05
CCCH-type zinc finger family protein	AT2G19810	1.40773	0.000167245	0.00433017	0.70049	0.00172152	0.0118501
NADP-malic enzyme 1	AT2G19900	1.34279	0.00130623	0.0162942	1.22038	0.000574335	0.00529458
homeobox protein 6	AT2G22430	1.35457	1.03836e-07	0.000104743	1.06187	3.50736e-06	0.000218423
NAD(P)-binding Rossmann-fold superfamily protein	AT2G23910	0.772205	0.000754275	0.0111945	1.23807	0.000192395	0.00244001
alpha carbonic anhydrase 2	AT2G28210	1.10357	1.55663e-05	0.00107871	1.17738	0.00110047	0.00852017
Protein of unknown function, DUF584	AT2G28400	1.26647	0.000243006	0.00544422	0.869676	1.88231e-05	0.000541309
Tetratricopeptide repeat (TPR)-like superfamily protein	AT2G29670	1.2902	5.69705e-05	0.00224349	3.29485	1.92169e-07	6.6316e-05
WRKY DNA-binding protein 25	AT2G30250	1.11477	4.85079e-06	0.00058225	1.5818	1.27517e-06	0.000134331
alpha/beta-Hydrolases superfamily protein	AT2G30550	0.777606	0.000554651	0.00915017	0.785725	0.00206591	0.0136408
Exostosin family protein	AT2G31990	0.903181	3.3761e-06	0.00047224	0.783492	5.44787e-06	0.00026908
Acyl-CoA N-acyltransferases (NAT) superfamily protein	AT2G32020	3.89152	1.72236e-08	5.86813e-05	3.28193	7.64038e-09	1.83198e-05
	AT2G34610	2.36477	3.24365e-07	0.000164115	1.19811	8.14338e-05	0.00137658
ERF family protein 38	AT2G35700	0.73319	0.00464865	0.0392414	0.848161	0.000241234	0.00285186
	AT2G36295	1.18989	2.00674e-05	0.00125311	0.708886	2.14497e-05	0.000579596
pleiotropic drug resistance 6	AT2G36380	0.727574	4.39831e-05	0.00194363	0.897451	0.000337685	0.00362006
UDP-glucosyl transferase 73C1	AT2G36750	1.13992	0.000474066	0.0083055	3.35172	4.95995e-07	9.1583e-05
WRKY DNA-binding protein 33	AT2G38470	1.01305	0.00130475	0.0162795	0.714412	0.00100228	0.0079596
	AT2G38823	5.99058	2.19751e-09	3.47754e-05	6.45492	7.20623e-09	1.83198e-05
	AT2G41730	3.61834	9.60805e-10	2.5199e-05	5.351	1.03494e-11	5.42867e-07
beta glucosidase 28	AT2G44460	0.78774	0.000521883	0.00882451	5.89982	6.50284e-08	3.7457e-05
Protein of unknown function (DUF1442)	AT2G45360	1.13281	1.92239e-05	0.00121726	1.21567	9.5698e-07	0.000118892
RING/U-box superfamily protein	AT2G46494	0.997904	0.00145769	0.0176104	1.68163	1.74301e-06	0.000150375
RING/U-box superfamily protein	AT2G46495	1.15773	6.53622e-05	0.00241972	2.00852	1.30427e-06	0.000134939
ATP binding cassette subfamily B4	AT2G47000	1.03744	0.000453354	0.00810547	3.49967	2.3252e-07	7.22751e-05
	AT2G47485	0.82275	0.000383678	0.00727323	0.781277	6.54031e-05	0.00119631
Integrase-type DNA-binding superfamily protein	AT2G47520	2.81428	8.30639e-07	0.000264063	5.17496	1.8369e-08	2.63668e-05
B-box type zinc finger protein with CCT domain	AT2G47890	1.09174	3.8607e-06	0.000507011	1.36562	1.68755e-07	6.21037e-05
Peroxidase superfamily protein	AT3G01420	1.15742	0.000113486	0.0034133	2.02079	1.53347e-05	0.000478728
	AT3G01513	0.723926	0.000240699	0.00540465	1.32255	3.14002e-06	0.000205883
WRKY DNA-binding protein 45	AT3G01970	0.849032	0.00570014	0.0449461	1.37853	3.27899e-05	0.000754444
laccase 7	AT3G09220	1.00946	0.000326644	0.00657979	0.856569	0.00103653	0.00814093
NAC domain containing protein 53	AT3G10500	1.04081	1.47208e-06	0.000331401	1.83971	2.07219e-08	2.63841e-05
RING/U-box superfamily protein	AT3G10815	0.910629	0.000365426	0.00704329	0.83004	0.00169334	0.0117258
	AT3G10930	1.26067	0.00115291	0.014952	1.62993	2.10894e-05	0.0005733
DRE/CRT-binding protein 2B	AT3G11020	1.361	0.000315634	0.00643496	1.49916	5.05736e-05	0.00101484
glycerol-3-phosphate acyltransferase 5	AT3G11430	1.39828	0.000792111	0.0115704	1.01599	0.000245086	0.00288257
sulfate transporter 4;2	AT3G12520	0.731744	2.22666e-05	0.00132423	1.11694	2.2074e-06	0.000170171
	AT3G13432	1.44365	2.03633e-05	0.00126257	1.74384	3.80598e-07	8.42358e-05
Disease resistance-responsive (dirigent-like protein) family protein	AT3G13650	0.879919	0.000120129	0.00352616	1.16568	2.9158e-05	0.000702886
	AT3G13950	1.09682	2.63265e-06	0.000418649	1.42988	9.10354e-07	0.000116938
	AT3G14060	0.804964	0.000727949	0.0109218	0.793776	0.00035542	0.00375417
COBRA-like protein 8 precursor	AT3G16860	0.706396	0.00334186	0.0310626	1.00691	2.24838e-05	0.00059594
	AT3G17110	2.55872	8.90641e-06	0.000791825	1.50338	2.82702e-05	0.000691644
2-oxoglutarate (2OG) and Fe(II)-dependent oxygenase superfamily protein	AT3G19000	0.701632	0.000134026	0.00375746	0.861919	8.83951e-07	0.000116302
zinc-finger protein 2	AT3G19580	1.9013	2.48857e-06	0.000412465	1.99857	4.42608e-07	8.84281e-05
UDP-glucosyl transferase 71B1	AT3G21750	1.08812	1.59385e-06	0.000337436	0.774405	1.41198e-05	0.00045775
B-box type zinc finger family protein	AT3G21890	0.732928	0.00171663	0.0197362	1.3408	1.44675e-05	0.000464172
alternative oxidase 1A	AT3G22370	3.12639	1.1599e-07	0.000110621	4.21676	4.10769e-08	3.1686e-05
Bifunctional inhibitor/lipid-transfer protein/seed storage 2S albumin superfamily protein	AT3G22600	1.40994	7.64358e-06	0.000724615	1.05768	1.77145e-06	0.000150627
Bifunctional inhibitor/lipid-transfer protein/seed storage 2S albumin superfamily protein	AT3G22620	1.82898	1.39482e-06	0.000329988	0.944206	2.00613e-05	0.000556612
AGC (cAMP-dependent, cGMP-dependent and protein kinase C) kinase family protein	AT3G25250	2.36042	2.50055e-06	0.000412465	3.09243	5.00156e-08	3.32091e-05
	AT3G25597	1.05517	2.60549e-06	0.000418649	0.822597	2.59246e-05	0.000654027
ATPase E1-E2 type family protein / haloacid dehalogenase-like hydrolase family protein	AT3G25610	0.862589	1.44933e-05	0.00104045	1.01876	9.4371e-05	0.00150465
inflorescence deficient in abscission (IDA)-like 1	AT3G25655	2.12871	1.79293e-06	0.000362439	1.907	3.09811e-07	8.0294e-05
P-loop containing nucleoside triphosphate hydrolases superfamily protein	AT3G28580	1.72069	6.10682e-05	0.00233459	1.91403	5.13922e-07	9.1583e-05
Cytochrome P450 superfamily protein	AT3G28740	1.24722	0.000748316	0.0111228	4.23828	1.42395e-08	2.48973e-05
HXXXD-type acyl-transferase family protein	AT3G29670	0.73628	0.00164135	0.0191834	1.56042	1.02576e-07	4.76152e-05
lipoxygenase 2	AT3G45140	1.32151	4.46848e-05	0.00196198	0.936223	0.000363406	0.00381547
	AT3G45730	2.25563	2.68267e-07	0.000164115	3.97946	1.91013e-08	2.63668e-05
protein kinase-related	AT3G46280	0.747062	0.000313982	0.00642591	1.31266	1.18546e-05	0.000418473
ABC2 homolog 6	AT3G47780	0.836124	0.000184072	0.00460654	0.868249	7.78145e-06	0.000325753
	AT3G48020	1.09406	7.2746e-05	0.00256509	0.729294	0.000475706	0.00464495
myb domain protein 45	AT3G48920	1.04284	0.000497949	0.00858344	1.3012	2.6263e-05	0.000659602
response to low sulfur 3	AT3G49570	1.74006	1.85482e-07	0.000139758	2.72666	5.43472e-08	3.50504e-05
response to low sulfur 1	AT3G49580	2.22349	1.50169e-06	0.000332957	3.7168	3.97089e-08	3.1686e-05
cooperatively regulated by ethylene and jasmonate 1	AT3G50260	0.973138	0.000501049	0.00860859	1.27459	1.41773e-06	0.000139562
cytochrome BC1 synthesis	AT3G50930	2.08373	6.09807e-06	0.000638356	1.16823	4.59882e-05	0.000953842
dehydrin family protein	AT3G50970	4.2041	2.44872e-07	0.000154753	1.31268	0.000106329	0.00162558
ABC-2 type transporter family protein	AT3G53510	1.03161	0.00275374	0.0271309	0.801149	0.00211404	0.0138947
peptide transporter 1	AT3G54140	1.10217	5.2403e-06	0.000605451	0.969722	3.21293e-06	0.000208578
S-adenosyl-L-methionine-dependent methyltransferases superfamily protein	AT3G54150	1.12112	0.000354967	0.00689609	1.32334	1.6459e-05	0.00049731
	AT3G54520	1.74011	6.64395e-06	0.000670196	2.80923	2.11985e-07	6.89915e-05
ABC-2 type transporter family protein	AT3G55090	3.30276	8.95911e-08	9.61312e-05	1.59337	4.51086e-07	8.89521e-05
Transmembrane amino acid transporter family protein	AT3G56200	0.716119	1.61854e-05	0.00109688	1.32917	4.11215e-07	8.72887e-05
Glycosyltransferase family 61 protein	AT3G57380	1.14527	7.4262e-06	0.000714741	1.3456	3.16574e-06	0.000206437
cytokinin response factor 6	AT3G61630	0.878544	0.00075377	0.0111911	3.1681	5.2146e-07	9.1583e-05
EID1-like 3	AT3G63060	1.94009	1.98275e-06	0.000375463	0.782579	1.58653e-05	0.00048553
	AT4G01360	1.20903	0.00317141	0.0299735	0.841158	0.000198181	0.00248396
sucrose synthase 3	AT4G02280	0.732385	0.000567206	0.00928307	1.39505	2.79302e-06	0.000192012
Auxin-responsive GH3 family protein	AT4G03400	0.812592	0.00547795	0.0438956	1.0161	2.90989e-05	0.000702886
Uncharacterised protein family (UPF0497)	AT4G03540	1.06793	0.00264468	0.0263834	0.976085	2.3968e-05	0.000622385
	AT4G08555	2.02274	9.54323e-07	0.0002781	5.48315	3.2065e-09	1.39068e-05
Protein kinase superfamily protein	AT4G09760	1.0244	2.00916e-05	0.00125313	0.78108	0.000536553	0.005041
glutathione peroxidase 6	AT4G11600	1.01273	1.2677e-06	0.000318494	0.706638	0.000142716	0.00198253
Copper amine oxidase family protein	AT4G12290	0.998089	3.36389e-05	0.00165836	2.02077	3.50842e-07	8.31805e-05
	AT4G12735	5.1071	5.87377e-09	3.47754e-05	6.53946	1.41821e-09	1.39068e-05
UDP-Glycosyltransferase superfamily protein	AT4G15490	1.36082	2.15187e-05	0.00130039	2.56379	1.03175e-06	0.000121913
Uncharacterised protein family (UPF0497)	AT4G15610	1.77279	1.44866e-06	0.000329988	2.06482	6.54537e-06	0.00029572
monooxygenase 1	AT4G15760	0.790423	8.43661e-05	0.00283508	2.86664	4.37976e-09	1.39068e-05
Papain family cysteine protease	AT4G16190	0.934063	2.52371e-05	0.00142957	0.954793	7.54931e-05	0.00131259
myb domain protein 39	AT4G17785	1.61989	0.000112024	0.00339108	2.02359	2.50247e-05	0.000639068
heat shock transcription factor A4A	AT4G18880	0.731181	0.00115516	0.0149723	1.29748	8.16599e-05	0.00137765
cytochrome P450, family 707, subfamily A, polypeptide 1	AT4G19230	1.81601	2.60512e-05	0.00144755	2.49833	4.22034e-07	8.82788e-05
FAD-binding Berberine family protein	AT4G20830	1.04702	9.63668e-06	0.000822353	1.13791	4.42268e-05	0.000927813
FAD-binding Berberine family protein	AT4G20860	0.719696	1.04632e-05	0.000860402	0.866265	0.000354615	0.0037502
methionine sulfoxide reductase B8	AT4G21840	2.07322	0.000199602	0.00481494	0.747896	0.00910307	0.042241
Protein of unknown function, DUF584	AT4G21930	1.93307	2.67244e-05	0.00146457	0.935348	0.000115646	0.00171243
APS reductase 3	AT4G21990	0.733872	0.00208518	0.0224039	2.03933	3.39645e-06	0.000214389
S-adenosyl-L-methionine-dependent methyltransferases superfamily protein	AT4G22530	0.875065	0.000140335	0.00388229	1.29268	9.73134e-06	0.00036989
A20/AN1-like zinc finger family protein	AT4G22820	0.883197	5.72298e-05	0.00224864	1.32948	2.83241e-07	7.95457e-05
RING/U-box superfamily protein	AT4G23450	1.47355	1.02812e-05	0.000851959	0.857043	0.000360743	0.00379283
cellulose synthase like G3	AT4G23990	1.2873	3.49295e-06	0.000473093	0.840071	3.95092e-05	0.000858759
NB-ARC domain-containing disease resistance protein	AT4G26090	1.50005	2.04226e-07	0.000139758	0.772211	8.05011e-05	0.00136758
	AT4G27580	0.88674	8.89909e-05	0.00293027	1.97035	4.52431e-06	0.000244155
beta glucosidase 10	AT4G27830	0.936916	7.21138e-07	0.000255192	1.60969	2.09473e-09	1.39068e-05
myb domain protein 41	AT4G28110	2.80812	3.01467e-07	0.000164115	1.22368	7.06066e-05	0.00125525
NAD(P)-binding Rossmann-fold superfamily protein	AT4G30470	0.868182	0.000190484	0.00468871	0.985366	1.93003e-06	0.000156879
Peroxisomal membrane 22 kDa (Mpv17/PMP22) family protein	AT4G33905	0.797388	0.00203852	0.0220835	1.38358	0.000107206	0.00163044
UDP-glucosyl transferase 73B1	AT4G34138	0.895822	3.80338e-05	0.00178446	1.27779	6.35021e-06	0.000291421
serine acetyltransferase 3;2	AT4G35640	1.1718	2.03198e-06	0.000380737	1.3001	1.24717e-07	5.19199e-05
alpha/beta-Hydrolases superfamily protein	AT4G36610	1.65972	9.6397e-05	0.00307567	0.862531	0.000606564	0.0055107
GNS1/SUR4 membrane protein family	AT4G36830	1.05659	4.65178e-05	0.00199676	0.932232	5.76621e-05	0.00110194
	AT4G37030	2.61113	5.28693e-08	8.66627e-05	3.28956	6.00253e-08	3.66113e-05
cytochrome P450, family 81, subfamily D, polypeptide 8	AT4G37370	4.23818	8.67305e-10	2.5199e-05	2.83448	1.21032e-07	5.11985e-05
Protein of unknown function (duplicated DUF1399)	AT4G37900	1.07409	4.34249e-05	0.00193363	0.745704	0.000156429	0.00211805
lectin receptor kinase a4.1	AT5G01550	2.55149	7.06029e-07	0.000255192	1.00786	0.000116861	0.00172407
UDP-Glycosyltransferase superfamily protein	AT5G03490	0.823093	5.23003e-05	0.00214341	1.43364	1.62392e-06	0.000147077
zinc finger of Arabidopsis thaliana 6	AT5G04340	1.89345	5.84964e-06	0.000625935	1.35647	4.58462e-05	0.000952403
laccase 12	AT5G05390	2.14703	4.61998e-06	0.000568865	1.92601	5.14193e-06	0.000261605
DRE-binding protein 2A	AT5G05410	2.57874	8.92306e-06	0.000791963	0.72712	0.00105964	0.00827854
glycerol-3-phosphate acyltransferase 7	AT5G06090	2.55007	1.80282e-06	0.000362439	1.35982	9.19458e-06	0.00035455
Cupredoxin superfamily protein	AT5G07475	1.09078	0.000617604	0.00979044	0.825018	0.000644138	0.00575892
Cytochrome P450 superfamily protein	AT5G08250	1.96403	0.000709281	0.0107483	0.899954	0.00103254	0.00811992
hydroxyproline-rich glycoprotein family protein	AT5G09520	1.43788	0.000648387	0.0100951	0.908061	0.00101388	0.0080214
hydroxyproline-rich glycoprotein family protein	AT5G09530	1.07423	0.000798443	0.0116435	0.919741	0.000142273	0.00197795
O-acyltransferase (WSD1-like) family protein	AT5G12420	1.23793	8.82935e-05	0.00292753	1.06065	1.92816e-05	0.000546277
senescence-associated gene 29	AT5G13170	1.32417	0.00226606	0.0237504	1.01268	0.00115454	0.00882804
ABC-2 type transporter family protein	AT5G13580	2.19118	1.1627e-05	0.000912998	1.07468	4.54644e-05	0.000946721
zinc induced facilitator-like 1	AT5G13750	0.939912	0.000106927	0.00328381	1.77246	2.08149e-06	0.000163603
Bifunctional inhibitor/lipid-transfer protein/seed storage 2S albumin superfamily protein	AT5G13900	1.95565	1.92439e-05	0.00121726	1.27901	8.93116e-05	0.00145039
Major facilitator superfamily protein	AT5G14940	0.728211	0.000663622	0.0102865	0.789717	5.88231e-05	0.00111802
myb domain protein 9	AT5G16770	1.85248	2.56601e-05	0.00144355	0.885515	0.00050834	0.00486134
Zinc-binding dehydrogenase family protein	AT5G16960	1.03387	0.000121799	0.00355061	1.43196	5.14568e-05	0.00102433
P-loop containing nucleoside triphosphate hydrolases superfamily protein	AT5G17760	0.882814	0.000114104	0.00342341	0.882054	0.000197484	0.00247878
ABC-2 type transporter family protein	AT5G19410	1.25102	0.000897638	0.01263	1.13231	0.000267117	0.00306997
cytochrome P450, family 86, subfamily B, polypeptide 1	AT5G23190	1.45155	7.55715e-05	0.00262828	0.733598	0.00429115	0.0237485
Peroxidase superfamily protein	AT5G24070	1.17519	1.65267e-05	0.0011114	0.828484	0.000603945	0.00549522
chitinase A	AT5G24090	1.63537	1.31656e-05	0.000990801	1.8324	1.2593e-06	0.000133445
Calcium-binding EF-hand family protein	AT5G24270	0.713674	0.000122007	0.00355293	0.710656	0.000138689	0.00194225
	AT5G24640	4.68418	2.38458e-08	6.72477e-05	5.59013	8.25392e-10	1.39068e-05
response to low sulfur 2	AT5G24660	1.39142	2.53518e-06	0.000414269	1.59233	3.41365e-07	8.2898e-05
SPFH/Band 7/PHB domain-containing membrane-associated protein family	AT5G25250	0.792442	0.00617423	0.0474942	1.12043	5.09842e-05	0.00102034
ChaC-like family protein	AT5G26220	1.38153	4.27842e-06	0.000541401	1.79617	3.57465e-06	0.000220645
HXXXD-type acyl-transferase family protein	AT5G39050	1.26188	0.000346413	0.00680043	1.85635	3.99091e-06	0.000231826
P-loop containing nucleoside triphosphate hydrolases superfamily protein	AT5G40000	1.63709	4.28807e-05	0.00192104	1.0817	0.000607837	0.00551617
	AT5G40690	1.24575	1.27107e-05	0.000966271	2.36618	2.56417e-07	7.81982e-05
HXXXD-type acyl-transferase family protein	AT5G41040	1.20627	5.61868e-06	0.000623091	0.88452	8.39136e-06	0.000337288
allene oxide synthase	AT5G42650	1.40899	7.24763e-06	0.000704013	0.871009	5.82133e-05	0.00110997
HXXXD-type acyl-transferase family protein	AT5G42830	1.74041	3.8621e-05	0.00179914	1.04682	0.000966403	0.00775878
WRKY DNA-binding protein 49	AT5G43290	1.305	0.000933275	0.0129714	1.19308	0.000307865	0.00338649
2-oxoglutarate (2OG) and Fe(II)-dependent oxygenase superfamily protein	AT5G43450	0.983033	0.0013592	0.0167775	3.56733	1.05799e-06	0.000124152
plasmodesmata-located protein 1	AT5G43980	0.781727	0.000187716	0.0046485	0.897033	0.000475011	0.00464273
	AT5G44575	1.24739	6.14129e-06	0.000638356	0.76844	0.0016711	0.0116049
phloem protein 2-A8	AT5G45070	1.72919	1.12263e-06	0.000304741	1.11391	5.70773e-06	0.00027653
nitrile specifier protein 5	AT5G48180	1.70495	4.93243e-07	0.000206981	2.47302	9.44772e-07	0.00011801
glutamate receptor 1.3	AT5G48410	1.38679	1.75539e-06	0.000359677	0.828304	0.000174653	0.00227778
Tetratricopeptide repeat (TPR)-like superfamily protein	AT5G48850	2.77583	3.19631e-06	0.000456837	4.11469	3.77243e-07	8.42358e-05
Protein of unknown function (DUF581)	AT5G49120	0.87682	4.24197e-06	0.000538761	0.79174	8.34928e-05	0.00139572
	AT5G54165	1.70025	0.00017632	0.00447483	0.957476	0.000120533	0.00176162
Ras-related small GTP-binding family protein	AT5G54840	0.746043	8.86596e-05	0.00293027	0.776672	4.38533e-05	0.000923808
pyruvate decarboxylase-2	AT5G54960	1.06645	3.06823e-07	0.000164115	1.42049	6.11553e-07	9.66217e-05
Protein of unknown function (DUF295)	AT5G55150	1.68537	5.70864e-06	0.000625138	2.2238	9.21976e-07	0.000116996
C2H2-type zinc finger family protein	AT5G59820	1.04129	0.00647627	0.0491129	1.54757	1.64841e-06	0.000147301
	AT5G61820	1.16079	4.27003e-07	0.000193964	2.69138	2.89854e-07	7.95457e-05
peptidoglycan-binding LysM domain-containing protein	AT5G62150	0.719188	3.12451e-05	0.00159659	1.08125	8.58307e-06	0.000341935
glutathione S-transferase tau 9	AT5G62480	2.76352	2.39225e-07	0.000153624	3.38404	9.93595e-08	4.6534e-05
HVA22 homologue B	AT5G62490	3.39382	9.72995e-05	0.00309506	0.888217	0.00100754	0.00798813
NAC domain containing protein 102	AT5G63790	0.921106	0.000126325	0.00363281	2.02613	2.63478e-06	0.000186511
Aldolase-type TIM barrel family protein	AT5G64250	0.740534	2.61956e-05	0.00145044	0.851558	1.75416e-06	0.000150627
EXORDIUM like 2	AT5G64260	0.973442	0.000129756	0.00369266	0.830073	0.000244842	0.00288217
Peroxidase superfamily protein	AT5G66390	0.97832	2.81265e-05	0.00151785	1.08408	2.73447e-05	0.000676256
	AT5G66480	0.953434	0.00010787	0.0033031	2.75461	7.36532e-07	0.000105736
ARM repeat superfamily protein	AT5G67340	1.64353	1.74684e-06	0.000359328	0.72747	0.000107119	0.00163044
BTB and TAZ domain protein 4	AT5G67480	1.8437	3.31495e-08	6.78622e-05	0.845357	1.48905e-06	0.000141754
a) The genes with the following categories are listed: 1) log 2 ratio (plants treated with water for 24 h followed by 2 h NaCl treatment/plants
treated with water for 24 h) ≥ 0.7, FDR ≤ 0.05, t-test ≤ 0.05; 2) log 2 ratio (plants treated with ethanol for 24 h/plants treated with water
for 24 h) ≥ 0.7, FDR ≤ 0.05, t-test ≤ 0.05.
b) The values represent the log 2 ratio (plants treated with water for 24 h followed by 2 h NaCl treatment/plants treated with water
for 24 h).
c) The values represent the log 2 ratio (plants treated with ethanol for 24 h/plants treated with water for 24 h).

## Sheet: Table S3
Supplementary Table S3. List of 1323 genesa) showing higher expression in the plants treated with NaCl in the presence of ethanol compared with the plants treated with NaCl in the absence of ethanol.
Gene name	AGI code	ethanol/control under salt stress
		ratio a)	p-value	BH FDR
NAC domain containing protein 1	AT1G01010	0.971701	0.000708414	0.00530239
Erythronate-4-phosphate dehydrogenase family protein	AT1G01500	0.72414	0.000247898	0.00243963
Homeodomain-like superfamily protein	AT1G01520	1.30798	3.56084e-05	0.000654494
NAC (No Apical Meristem) domain transcriptional regulator superfamily protein	AT1G01720	1.37885	1.61264e-06	0.000113319
Protein kinase protein with tetratricopeptide repeat domain	AT1G01740	0.837436	0.000437348	0.00368895
	AT1G01810	1.10012	3.39619e-06	0.000164829
NAC domain containing protein 3	AT1G02220	0.867765	6.28385e-05	0.000959014
NAC domain containing protein 5	AT1G02250	0.810571	0.000108049	0.00137864
Polyketide cyclase/dehydrase and lipid transport superfamily protein	AT1G02470	1.27818	1.54311e-06	0.000111185
P-glycoprotein 11	AT1G02520	1.9137	7.53408e-06	0.000253166
P-glycoprotein 12	AT1G02530	1.82101	1.35764e-05	0.000355965
P-loop containing nucleoside triphosphate hydrolases superfamily protein	AT1G02670	0.74379	0.00127653	0.00816972
Drought-responsive family protein	AT1G02750	0.863854	3.92152e-05	0.000693471
beta glucosidase 11	AT1G02850	2.94572	1.30686e-09	1.371e-05
glutathione S-transferase 7	AT1G02920	1.04747	3.70166e-06	0.000172134
glutathione S-transferase 6	AT1G02930	0.79296	0.00122822	0.00794196
glutathione S-transferase (class phi) 5	AT1G02940	0.773021	0.00872389	0.0363754
HXXXD-type acyl-transferase family protein	AT1G03495	1.74362	0.0050829	0.0238286
nuclear assembly factor 1	AT1G03530	0.713632	0.000177567	0.0019318
RING 1B	AT1G03770	0.903881	6.70067e-05	0.00100133
HXXXD-type acyl-transferase family protein	AT1G03940	1.54381	0.00624039	0.0280035
Ethylene-responsive element binding factor 14	AT1G04370	1.44883	2.87204e-06	0.000150801
Major facilitator superfamily protein	AT1G04570	2.63858	3.0498e-06	0.000156072
HMG (high mobility group) box protein with ARID/BRIGHT DNA-binding domain	AT1G04880	1.04824	0.000775785	0.00566992
Phosphotyrosine protein phosphatases superfamily protein	AT1G05000	0.79316	0.000500595	0.00407483
	AT1G05060	1.19339	1.63702e-05	0.000395889
	AT1G05400	0.912297	1.44354e-05	0.000369363
chromatin remodeling 31	AT1G05490	1.01278	0.000148759	0.00172062
UDP-glucosyltransferase 75B1	AT1G05560	1.74857	2.84738e-07	5.18592e-05
	AT1G05575	0.982039	0.0067104	0.0296211
UDP-Glycosyltransferase superfamily protein	AT1G05675	1.02418	0.00983464	0.0400704
Uridine diphosphate glycosyltransferase 74E2	AT1G05680	4.32812	1.56989e-07	4.51195e-05
BTB and TAZ domain protein 3	AT1G05690	1.08614	5.23373e-06	0.000208927
Leucine-rich repeat transmembrane protein kinase protein	AT1G05700	0.825415	0.000455103	0.00379335
Eukaryotic protein of unknown function (DUF842)	AT1G05730	0.87378	0.000490855	0.00401173
UDP-Glycosyltransferase superfamily protein	AT1G06000	0.729394	0.0011289	0.00745457
myb domain protein 13	AT1G06180	0.79343	8.54372e-06	0.000271186
phytoene desaturation 1	AT1G06570	1.2438	1.81137e-05	0.000420786
	AT1G07128	0.926082	2.49385e-05	0.000516567
Protein phosphatase 2C family protein	AT1G07160	1.05417	3.91271e-05	0.000692342
alternative NAD(P)H dehydrogenase 1	AT1G07180	1.07878	2.04371e-06	0.000126865
receptor like protein 1	AT1G07390	0.871107	0.000175349	0.00191643
	AT1G07500	1.94733	8.77926e-05	0.00120123
LOB domain-containing protein 1	AT1G07900	0.840422	0.000126797	0.00153568
zinc ion binding;zinc ion binding	AT1G08910	0.869311	4.10599e-05	0.000714584
Phosphoglycerate mutase family protein	AT1G08940	0.822806	0.000141952	0.00166427
26S proteasome AAA-ATPase subunit RPT5B	AT1G09100	1.10621	2.66737e-07	5.01485e-05
nicotianamine synthase 3	AT1G09240	1.72494	9.76579e-07	8.90444e-05
Metallopeptidase M24 family protein	AT1G09300	0.801422	1.27058e-06	9.97765e-05
NAD(P)-binding Rossmann-fold superfamily protein	AT1G09500	1.23213	1.99083e-05	0.000448356
	AT1G09520	1.07295	4.34899e-05	0.000745009
Homeodomain-like superfamily protein	AT1G09710	0.793219	2.85837e-05	0.000568574
	AT1G09812	0.736559	3.11794e-06	0.000157865
polymerase delta 4	AT1G09815	0.877028	2.80445e-06	0.00014859
sucrose transporter 4	AT1G09960	0.921453	6.34151e-08	3.1214e-05
F-box family protein	AT1G10110	0.910706	0.000395021	0.00341808
NF-X-like 1	AT1G10170	0.8183	1.19519e-07	4.07144e-05
Glutathione S-transferase family protein	AT1G10370	0.93696	6.7274e-05	0.00100335
DNA polymerase lambda (POLL)	AT1G10520	0.804414	6.20966e-05	0.000953136
basic helix-loop-helix (bHLH) DNA-binding superfamily protein	AT1G10585	1.994	0.00059135	0.00462551
SBP (S-ribonuclease binding protein) family protein	AT1G10650	0.817218	0.000343538	0.00309516
Protein kinase superfamily protein	AT1G11050	0.999195	0.000107555	0.00137641
Protein of unknown function (DUF761)	AT1G11210	1.05834	8.90587e-06	0.000275537
S-locus lectin protein kinase family protein	AT1G11330	1.18672	1.60189e-06	0.00011315
Protein of unknown function, DUF584	AT1G11700	0.864181	2.25739e-05	0.000484886
SNOR111; snoRNA	AT1G12013	0.730084	6.80626e-05	0.00100979
Flavin-binding monooxygenase family protein	AT1G12200	0.994308	6.33946e-05	0.000963576
LRR and NB-ARC domains-containing disease resistance protein	AT1G12280	0.727885	1.56064e-06	0.000111986
UDP-D-glucose/UDP-D-galactose 4-epimerase 1	AT1G12780	1.0958	8.35814e-06	0.000268285
nucleotide binding	AT1G12805	3.57161	9.78129e-06	0.000290651
RING/U-box superfamily protein	AT1G13195	0.859024	0.000161755	0.00181607
Leucine-rich repeat (LRR) family protein	AT1G13230	0.953591	8.70105e-05	0.00119407
Arabidopsis Hop2 homolog	AT1G13330	1.03931	1.9851e-05	0.000447471
Histone superfamily protein	AT1G13370	0.927051	1.51013e-05	0.000377202
Protein of unknown function (DUF1262)	AT1G13480	2.02983	5.60259e-07	6.83792e-05
Protein of unknown function (DUF1262)	AT1G13520	0.928365	0.000272288	0.00261394
phytosulfokine 1 precursor	AT1G13590	1.37482	1.20644e-05	0.000329751
	AT1G13990	0.979553	7.77925e-06	0.000257122
2-oxoglutarate (2OG) and Fe(II)-dependent oxygenase superfamily protein	AT1G14130	0.795704	0.000160376	0.00180742
protein kinase 2A	AT1G14370	0.762528	0.000250148	0.00245533
Peroxidase superfamily protein	AT1G14540	1.00748	0.00043661	0.00368732
xyloglucan endotransglucosylase/hydrolase 28	AT1G14720	0.715001	3.23731e-06	0.000160694
PLANT CADMIUM RESISTANCE 2	AT1G14870	1.31731	6.7646e-05	0.00100747
signal recognition particle 54 kDa subunit	AT1G15310	1.01631	2.20208e-05	0.000477108
	AT1G15415	1.48335	5.32686e-05	0.000856839
periodic tryptophan protein 2	AT1G15440	0.777512	4.69144e-05	0.000780478
Galactose oxidase/kelch repeat superfamily protein	AT1G15670	0.790913	0.00085304	0.00607588
SAUR-like auxin-responsive protein family	AT1G16510	1.39871	5.52822e-05	0.000876329
	AT1G16515	0.750765	0.00547265	0.0252584
	AT1G16635	0.765556	0.000539354	0.00430539
S-adenosyl-L-methionine-dependent methyltransferases superfamily protein	AT1G16650	0.922958	4.29286e-06	0.000186097
unknown protein 6	AT1G16730	0.999026	1.83214e-05	0.000423696
senescence-related gene 1	AT1G17020	1.14914	0.000462159	0.00383395
VQ motif-containing protein	AT1G17147	1.82846	9.17476e-06	0.000279149
glutathione S-transferase TAU 24	AT1G17170	4.0952	4.72542e-09	1.9441e-05
glutathione S-transferase TAU 25	AT1G17180	3.42107	2.72571e-08	2.89626e-05
MADS-box transcription factor family protein	AT1G17310	0.777424	0.000195214	0.00206073
lipoxygenase 3	AT1G17420	0.870439	0.00237128	0.0131414
TRF-like 3	AT1G17460	0.953293	1.68972e-05	0.000402875
D-3-phosphoglycerate dehydrogenase	AT1G17745	1.078	5.96592e-06	0.000224288
Protein of unknown function (DUF789)	AT1G17830	1.04488	0.000155695	0.0017754
ethylene-dependent gravitropism-deficient and yellow-green-like 3	AT1G17870	0.777518	0.000100239	0.00130925
Threonyl-tRNA synthetase	AT1G17960	2.90127	1.13303e-06	9.49283e-05
MAP kinase kinase 7	AT1G18350	0.765793	0.00494037	0.0233273
Protein kinase superfamily protein	AT1G18390	0.782	0.000107128	0.00137357
	AT1G18850	0.893657	2.14253e-06	0.000129774
Pentatricopeptide repeat (PPR) superfamily protein	AT1G18900	1.0557	1.60523e-05	0.000392361
germin-like protein 4	AT1G18970	0.920867	0.000968415	0.00665335
RmlC-like cupins superfamily protein	AT1G18980	0.862348	0.000138773	0.00163798
	AT1G19020	1.44624	0.000658147	0.00501926
jasmonate-zim-domain protein 1	AT1G19180	0.859008	0.00723269	0.0314189
	AT1G19530	2.14347	2.91647e-05	0.000575764
cytochrome P450, family 722, subfamily A, polypeptide 1	AT1G19630	2.42363	1.37368e-07	4.22473e-05
	AT1G19960	1.25996	4.24256e-05	0.000731556
SKP1-like 4	AT1G20140	0.915724	0.000406882	0.00349368
translocase inner membrane subunit 17-1	AT1G20350	1.73516	3.58319e-06	0.000170093
OPC-8:0 CoA ligase1	AT1G20510	1.00466	0.00109104	0.00727001
	AT1G20691	1.44248	3.04929e-05	0.000592633
high mobility group B2	AT1G20693	0.785	3.27958e-06	0.000161623
PLATZ transcription factor family protein	AT1G21000	1.16091	3.11176e-05	0.00060031
Vacuolar iron transporter (VIT) family protein	AT1G21140	0.953311	0.00218281	0.0123274
transposable element gene	AT1G21220	1.15336	3.10501e-06	0.000157666
wall associated kinase 3	AT1G21240	0.75203	0.0044917	0.0216611
embryo defective 2170	AT1G21390	0.809976	0.000268717	0.00258644
F-box/RNI-like superfamily protein	AT1G21410	0.744456	0.000509595	0.00412441
Nodulin MtN3 family protein	AT1G21460	1.182	8.65233e-08	3.58814e-05
	AT1G21520	1.14663	0.000261805	0.00253793
	AT1G21525	1.01645	6.42342e-06	0.000233172
Histone superfamily protein	AT1G21970	0.912668	6.70732e-05	0.0010014
Major facilitator superfamily protein	AT1G22570	0.965059	1.17269e-05	0.000325118
CYTOCHROME C-1	AT1G22840	0.866675	4.41718e-05	0.000753002
Peptidase C15, pyroglutamyl peptidase I-like	AT1G23440	0.931586	0.000326407	0.00298489
similar to RCD one 2	AT1G23550	1.74997	2.29497e-07	4.81521e-05
Protein of unknown function (DUF1645)	AT1G23710	0.838855	1.05875e-05	0.000305309
beta carbonic anhydrase 3	AT1G23730	1.9798	8.78695e-07	8.45967e-05
Putative thiol-disulphide oxidoreductase DCC	AT1G24095	1.25476	5.33465e-05	0.000857566
	AT1G24147	0.818426	0.000203792	0.00212392
Protein of unknown function (DUF1664)	AT1G24265	0.978174	4.30746e-06	0.000186268
ARM repeat superfamily protein	AT1G24330	0.749319	0.000262706	0.00254478
SNOR95; snoRNA	AT1G26233	0.900542	0.00015786	0.00178958
	AT1G26290	1.88711	0.000714317	0.00533212
	AT1G26470	0.837307	1.06372e-06	9.27669e-05
C2H2-like zinc finger protein	AT1G26590	0.978345	2.27977e-05	0.000486505
	AT1G27020	0.966026	0.000293788	0.00275947
	AT1G27590	1.4511	2.37087e-06	0.000137227
salt tolerance zinc finger	AT1G27730	1.18961	0.00649796	0.0289194
interferon-related developmental regulator family protein / IFRD protein family	AT1G27760	0.702237	4.37739e-07	6.25645e-05
purine permease 1	AT1G28230	0.749279	0.000951657	0.00657424
vascular plant one zinc finger protein	AT1G28520	0.762452	0.000651843	0.00498234
GDSL-like Lipase/Acylhydrolase superfamily protein	AT1G28600	0.87559	4.38621e-05	0.000749184
Heavy metal transport/detoxification superfamily protein	AT1G29000	0.749399	0.0011395	0.00750517
	AT1G29195	1.038	1.06169e-06	9.27669e-05
COLD REGULATED 314 INNER MEMBRANE 1	AT1G29395	1.13771	3.91414e-06	0.000178148
	AT1G29418	0.740692	4.78789e-05	0.000790018
nudix hydrolase homolog 25	AT1G30110	0.961935	2.70489e-05	0.000546963
Protein of unknown function (DUF295)	AT1G30170	1.78979	0.000362396	0.00321665
multidrug resistance-associated protein 13	AT1G30410	0.891119	0.00104907	0.00705214
	AT1G30475	0.983649	2.52794e-05	0.000521844
nuclear factor Y, subunit A7	AT1G30500	1.29243	8.45932e-05	0.00116985
nucleic acid binding;nucleic acid binding	AT1G30660	1.21892	7.89583e-07	8.06568e-05
FAD-binding Berberine family protein	AT1G30700	1.48403	2.11585e-06	0.000128855
LOB domain-containing protein 4	AT1G31320	0.869746	0.00026721	0.00257793
KAR-UP F-box 1	AT1G31350	0.916968	0.000395141	0.00341838
SWIB/MDM2 domain superfamily protein	AT1G31760	0.717892	3.36797e-05	0.000631167
	AT1G31835	0.733529	0.000161212	0.0018123
	AT1G32290	0.788367	4.37763e-05	0.00074819
alternative oxidase 1D	AT1G32350	1.58676	8.00039e-05	0.00112884
RING/U-box superfamily protein	AT1G32530	0.763523	3.76424e-06	0.000173964
Cysteine-rich protein	AT1G32763	0.739216	1.22725e-05	0.0003332
NAC domain protein 13	AT1G32870	1.17448	3.93373e-07	5.81239e-05
UDP-Glycosyltransferase superfamily protein	AT1G32900	1.99966	1.59478e-05	0.000390601
	AT1G32920	0.907075	0.000115359	0.00144347
	AT1G32928	0.738226	0.0119144	0.0465309
Subtilase family protein	AT1G32940	1.25817	2.89915e-07	5.20406e-05
MATE efflux family protein	AT1G33100	1.22664	2.41063e-07	4.85688e-05
	AT1G33102	1.23601	0.000182734	0.0019686
MATE efflux family protein	AT1G33110	1.20435	5.38011e-05	0.000861735
RING/FYVE/PHD zinc finger superfamily protein	AT1G33420	0.771223	1.33309e-07	4.19714e-05
Ankyrin repeat family protein	AT1G34050	1.23466	0.000328807	0.00300109
MLP-like protein 165	AT1G35260	1.24875	3.92968e-06	0.00017818
	AT1G35320	1.25261	0.000536856	0.00429076
	AT1G35880	1.38927	3.62969e-05	0.000660853
Plant stearoyl-acyl-carrier-protein desaturase family protein	AT1G43800	1.05889	2.81967e-05	0.00056344
P-loop containing nucleoside triphosphate hydrolases superfamily protein	AT1G43910	1.07399	9.10886e-06	0.00027795
amino acid permease 5	AT1G44100	0.830146	1.30474e-05	0.000347405
receptor like protein 6	AT1G45616	1.45412	1.7289e-06	0.000116266
related to AP2 1	AT1G46768	0.776426	1.77849e-06	0.000118537
MIR161; miRNA	AT1G48267	0.755001	0.00162839	0.0098258
Auxin-responsive GH3 family protein	AT1G48660	1.42086	0.00429373	0.0208992
	AT1G49150	2.56304	2.43007e-07	4.85688e-05
	AT1G49310	1.00227	1.35807e-05	0.000355965
Peroxidase superfamily protein	AT1G49570	1.1263	0.000152842	0.00174971
alpha/beta-Hydrolases superfamily protein	AT1G49640	2.49076	1.01315e-07	3.93658e-05
carboxyesterase 5	AT1G49660	0.924386	0.00014782	0.00171278
	AT1G50290	0.783633	1.0882e-07	4.07144e-05
Eukaryotic porin family protein	AT1G50400	0.908594	5.79807e-05	0.000907932
Heavy metal transport/detoxification superfamily protein	AT1G51090	0.957106	0.000272828	0.00261769
Nse4, component of Smc5/6 DNA repair complex	AT1G51130	1.04856	9.18291e-07	8.66332e-05
sucrose-phosphatase 1	AT1G51420	1.46221	1.79631e-06	0.00011912
mitogen-activated protein kinase kinase 4	AT1G51660	0.796001	4.24216e-05	0.000731556
DOF zinc finger protein 1	AT1G51700	0.982622	6.18022e-06	0.000228851
Leucine-rich repeat protein kinase family protein	AT1G51820	1.05072	9.50731e-05	0.00126624
Leucine-rich repeat protein kinase family protein	AT1G51830	1.12661	0.000200346	0.00209592
Leucine-rich repeat protein kinase family protein	AT1G51850	1.09353	2.94936e-07	5.2152e-05
	AT1G51920	1.05085	0.000518938	0.00418132
PLAC8 family protein	AT1G52200	1.14268	2.7782e-07	5.13126e-05
	AT1G52855	0.72686	0.0062921	0.0281844
NAC (No Apical Meristem) domain transcriptional regulator superfamily protein	AT1G52880	0.952028	4.76518e-05	0.000787875
NAC domain containing protein 19	AT1G52890	2.55347	4.89531e-05	0.000803584
HSP20-like chaperones superfamily protein	AT1G53540	1.20077	0.0080476	0.0341666
	AT1G53625	1.60743	0.00015116	0.00173842
	AT1G53633	0.737004	0.00127218	0.00814769
MIR169D; miRNA	AT1G53683	0.984523	0.00166724	0.0100102
regulatory particle triple-A 1A	AT1G53750	0.78021	7.76996e-05	0.00110633
20S proteasome alpha subunit E1	AT1G53850	0.721475	0.000417888	0.00356524
aldehyde dehydrogenase 7B4	AT1G54100	1.21486	7.96929e-07	8.11692e-05
	AT1G54575	0.761191	2.20708e-06	0.000132158
Family of unknown function (DUF716)	AT1G55230	2.31096	3.04059e-06	0.000155905
Protein of unknown function, DUF538	AT1G55265	0.957087	2.44147e-06	0.000138899
S-adenosyl-L-methionine-dependent methyltransferases superfamily protein	AT1G55450	0.71908	0.0060006	0.0271386
evolutionarily conserved C-terminal region 4	AT1G55500	0.834444	0.00031912	0.00293411
cellulose synthase like E1	AT1G55850	1.57476	4.42486e-08	2.89626e-05
zinc transporter 11 precursor	AT1G55910	0.751356	0.000226227	0.00228995
serine acetyltransferase 2;1	AT1G55920	1.06859	3.48824e-07	5.56146e-05
Leucine-rich repeat transmembrane protein kinase	AT1G56140	0.734941	8.8287e-06	0.000274837
nuclear factor Y, subunit C2	AT1G56170	1.09848	0.000379947	0.00332218
Disease resistance protein (TIR-NBS-LRR class)	AT1G56510	0.785052	0.000307679	0.00285696
production of anthocyanin pigment 1	AT1G56650	2.73611	2.37046e-05	0.000499759
	AT1G56660	0.732148	0.000341371	0.00307996
Plant thionin family protein	AT1G58245	0.893146	0.00326089	0.0168023
Plant thionin family protein	AT1G58248	0.811676	0.00563078	0.0258292
ZCF37	AT1G59590	1.16505	0.000966279	0.00664463
Nucleoporin autopeptidase	AT1G59660	1.15537	1.56951e-05	0.000386331
glutathione S-transferase TAU 16	AT1G59700	0.941791	5.3634e-05	0.000860541
beta glucosidase 4	AT1G60090	1.2946	0.00522958	0.0243725
Thioredoxin superfamily protein	AT1G60740	1.48264	2.04099e-05	0.000453828
NAD(P)-linked oxidoreductase superfamily protein	AT1G60750	1.82962	1.79961e-08	2.60394e-05
F-box family protein	AT1G61340	0.811236	0.00585329	0.026631
S-locus lectin protein kinase family protein	AT1G61370	0.765512	0.000196414	0.00206799
Polynucleotidyl transferase, ribonuclease H-like superfamily protein	AT1G61470	0.975069	4.28899e-05	0.00073738
Seven transmembrane MLO family protein	AT1G61560	1.0236	0.000348861	0.00312753
R-protein L3 B	AT1G61580	1.05473	3.43546e-06	0.000165729
PAK-box/P21-Rho-binding family protein	AT1G61795	0.775793	0.000112989	0.00142283
glucose-6-phosphate/phosphate translocator 2	AT1G61800	1.87306	1.64581e-06	0.000114274
Protein of unknown function, DUF584	AT1G61930	0.975113	2.32798e-05	0.00049378
RING/U-box superfamily protein	AT1G62370	0.730672	2.67253e-06	0.000145024
Flavin-binding monooxygenase family protein	AT1G62580	3.88982	1.75755e-08	2.60394e-05
beta vacuolar processing enzyme	AT1G62710	1.0398	1.17899e-05	0.000325671
aspartate aminotransferase 4	AT1G62800	0.891498	1.38609e-05	0.000359903
Flavin-containing monooxygenase family protein	AT1G63340	3.97467	1.88798e-08	2.60394e-05
	AT1G63530	1.12443	0.000112397	0.00141825
RING/U-box superfamily protein	AT1G63840	0.839455	6.5688e-05	0.00098983
	AT1G64140	1.01168	1.4377e-06	0.000106666
Disease resistance-responsive (dirigent-like protein) family protein	AT1G64160	1.173	0.0012621	0.00809773
NAD(P)-binding Rossmann-fold superfamily protein	AT1G64590	1.19372	1.5068e-06	0.000109471
methionine gamma-lyase	AT1G64660	1.38301	1.59031e-06	0.000112851
ammonium transporter 1;2	AT1G64780	0.740484	0.00011893	0.0014714
cytochrome P450, family 89, subfamily A, polypeptide 2	AT1G64900	1.95506	2.50742e-08	2.84648e-05
cytochrome P450, family 87, subfamily A, polypeptide 6	AT1G64940	0.88201	0.00076787	0.00562697
cytochrome P450, family 89, subfamily A, polypeptide 5	AT1G64950	1.40609	3.36252e-07	5.49164e-05
gamma-tocopherol methyltransferase	AT1G64970	0.806842	0.00942212	0.0387873
Membrane insertion protein, OxaA/YidC with tetratricopeptide repeat domain	AT1G65080	0.754204	1.12254e-05	0.000317764
TRAF-like family protein	AT1G65370	0.89749	1.07214e-05	0.000307816
Pectin lyase-like superfamily protein	AT1G65570	1.02389	0.000146221	0.00169875
YELLOW STRIPE like 7	AT1G65730	0.932501	0.00010716	0.00137365
microsomal glutathione s-transferase, putative	AT1G65820	0.8812	8.15962e-08	3.50224e-05
glutamine synthase clone F11	AT1G66200	0.870099	8.72842e-06	0.000273365
myb domain protein 113	AT1G66370	1.30281	0.0020996	0.0119631
myb domain protein 90	AT1G66390	3.01198	0.000124512	0.00151817
plastid movement impaired 2	AT1G66480	0.772179	0.000659093	0.00502274
senescence associated gene 24	AT1G66580	0.704748	3.91351e-05	0.000692342
ABA overly sensitive mutant 3	AT1G66600	0.837925	0.00038125	0.00333069
Protein with RING/U-box and TRAF-like domains	AT1G66620	0.735633	2.1488e-05	0.000469638
MATE efflux family protein	AT1G66760	0.710808	0.00546209	0.0252186
MIR157A; miRNA	AT1G66783	0.850864	0.000106467	0.00136613
MIR157B; miRNA	AT1G66795	0.762965	0.000545488	0.00434386
Protein kinase superfamily protein	AT1G66880	0.77472	0.000251939	0.00247059
alpha/beta-Hydrolases superfamily protein	AT1G66900	0.795036	0.000123329	0.00150795
Protein kinase superfamily protein	AT1G66920	0.907145	0.000220915	0.00225051
LOB domain-containing protein 40	AT1G67100	1.01377	0.0123805	0.0480189
cytochrome P450, family 735, subfamily A, polypeptide 2	AT1G67110	1.26758	1.88098e-06	0.000121959
Rubber elongation factor protein (REF)	AT1G67360	1.90326	3.49073e-06	0.000166674
SRP72 RNA-binding domain	AT1G67650	0.973143	2.39496e-05	0.000503105
Copine (Calcium-dependent phospholipid-binding protein) family	AT1G67800	1.05488	1.6892e-05	0.000402875
sulfur E2	AT1G67810	1.83649	0.00505353	0.0237418
Protein phosphatase 2C family protein	AT1G67820	1.10591	0.000338588	0.00306423
non-intrinsic ABC protein 3	AT1G67940	0.735809	1.96642e-06	0.000125304
Core-2/I-branching beta-1,6-N-acetylglucosaminyltransferase family protein	AT1G68390	1.16872	0.000118656	0.00147135
VQ motif-containing protein	AT1G68450	1.15848	6.67991e-05	0.00099968
alpha/beta-Hydrolases superfamily protein	AT1G68620	1.02012	0.00386069	0.0191915
CLAVATA3/ESR-RELATED 12	AT1G68795	1.22307	4.98905e-07	6.55265e-05
male gametophyte defective 3	AT1G68990	0.806393	7.33433e-05	0.00105953
receptor-like protein kinase 1	AT1G69270	0.768452	0.000224661	0.00227717
EXS (ERD1/XPR1/SYG1) family protein	AT1G69480	1.40953	5.08151e-05	0.000828553
Protein kinase superfamily protein	AT1G69790	1.21877	7.52861e-06	0.000253166
thioredoxin H-type 8	AT1G69880	1.54874	6.36399e-06	0.000231958
Protein of unknown function (DUF569)	AT1G69890	0.848716	0.0113546	0.0448017
glutathione S-transferase TAU 12	AT1G69920	1.87765	0.000422058	0.00358985
myb-like transcription factor family protein	AT1G70000	0.928468	8.56443e-06	0.000271189
formin 8	AT1G70140	0.903642	0.000455832	0.00379708
receptor serine/threonine kinase, putative	AT1G70250	1.40447	1.61011e-06	0.000113319
similar to RCD one 3	AT1G70440	1.10751	0.00102484	0.00692742
cysteine-rich RLK (RECEPTOR-like protein kinase) 3	AT1G70530	0.928865	1.67926e-06	0.000115228
alanine-2-oxoglutarate aminotransferase 2	AT1G70580	0.776233	3.27607e-05	0.000618808
Calcium-dependent lipid-binding (CaLB domain) family protein	AT1G70810	1.90558	7.88682e-07	8.06568e-05
homeobox-leucine zipper protein 18	AT1G70920	1.09521	1.14422e-05	0.000320957
MATE efflux family protein	AT1G71140	1.86863	3.59786e-06	0.000170165
DEA(D/H)-box RNA helicase family protein	AT1G71280	1.19374	7.22785e-05	0.00104935
Integrase-type DNA-binding superfamily protein	AT1G71520	1.41642	0.000298971	0.00279192
pumilio 23	AT1G72320	0.723478	6.70236e-05	0.00100133
alanine aminotransferase 2	AT1G72330	1.48425	3.057e-09	1.9441e-05
Protein kinase superfamily protein	AT1G72540	0.722473	0.000267903	0.00258272
P-loop containing nucleoside triphosphate hydrolases superfamily protein	AT1G72660	1.03321	0.00152229	0.00935017
cinnamyl-alcohol dehydrogenase	AT1G72680	1.37595	2.67891e-07	5.01855e-05
Toll-Interleukin-Resistance (TIR) domain-containing protein	AT1G72900	1.79332	5.59097e-05	0.000883872
Toll-Interleukin-Resistance (TIR) domain family protein	AT1G72920	1.36412	1.76195e-05	0.000414074
toll/interleukin-1 receptor-like	AT1G72930	1.69337	6.96172e-06	0.000244098
Toll-Interleukin-Resistance (TIR) domain-containing protein	AT1G72940	1.24594	7.03136e-05	0.00103121
	AT1G73120	1.86036	0.000542767	0.00432679
RNA-binding (RRM/RBD/RNP motifs) family protein	AT1G73490	0.740853	5.10632e-05	0.000831306
MAP kinase kinase 9	AT1G73500	1.3711	9.99558e-05	0.00130652
MATE efflux family protein	AT1G73700	0.947409	2.73068e-05	0.000549847
Core-2/I-branching beta-1,6-N-acetylglucosaminyltransferase family protein	AT1G73810	0.743984	3.54154e-05	0.00065343
Calcium-dependent phosphotriesterase superfamily protein	AT1G74010	0.82486	0.000522522	0.00420309
Leucine-rich repeat protein kinase family protein	AT1G74360	0.821886	0.00166735	0.0100102
myb domain protein 95	AT1G74430	1.02748	3.65167e-05	0.000663827
RING/U-box superfamily protein	AT1G74870	1.55974	1.3238e-05	0.00035017
dehydroascorbate reductase 2	AT1G75270	1.62854	5.48593e-07	6.82955e-05
NmrA-like negative transcriptional regulator family protein	AT1G75280	1.39534	2.40751e-07	4.85688e-05
NAD(P)-binding Rossmann-fold superfamily protein	AT1G75290	1.47087	0.0037733	0.0188562
	AT1G75335	0.80822	4.8269e-05	0.00079583
SAUR-like auxin-responsive protein family	AT1G75580	1.16206	7.15318e-06	0.000246747
Histone superfamily protein	AT1G75600	0.848498	0.000158606	0.00179571
	AT1G75810	0.730569	3.26136e-05	0.000617141
	AT1G76070	0.722122	0.000637552	0.00489851
RING/U-box superfamily protein	AT1G76410	0.792712	0.00021972	0.00224388
NAD(P)-binding Rossmann-fold superfamily protein	AT1G76470	1.57673	1.44261e-06	0.000106879
Auxin efflux carrier family protein	AT1G76520	2.43875	4.65072e-08	2.89626e-05
Auxin efflux carrier family protein	AT1G76530	0.904504	0.00625416	0.0280558
PLATZ transcription factor family protein	AT1G76590	1.45261	5.35421e-06	0.000211538
	AT1G76600	1.26992	0.000295656	0.00277208
calmodulin-like 38	AT1G76650	1.50339	0.000633171	0.00487524
12-oxophytodienoate reductase 2	AT1G76690	2.44485	4.48039e-08	2.89626e-05
	AT1G76960	1.00871	1.67256e-05	0.00040081
alcohol dehydrogenase 1	AT1G77120	1.42521	1.17454e-05	0.000325287
Tetratricopeptide repeat (TPR)-like superfamily protein	AT1G77230	1.04463	1.27065e-06	9.97765e-05
	AT1G77310	0.735247	0.000128571	0.00155143
transcription coactivators	AT1G77320	0.755015	8.90676e-05	0.00121318
amino acid permease 3	AT1G77380	0.791992	2.7152e-06	0.000145822
CYCLIN A1;2	AT1G77390	0.706253	2.67107e-05	0.000542027
NAC domain containing protein 32	AT1G77450	2.23916	5.94653e-06	0.000224288
Winged helix-turn-helix transcription repressor DNA-binding	AT1G77570	1.83616	2.2557e-07	4.80978e-05
bZIP transcription factor family protein	AT1G77920	0.782315	9.82923e-06	0.000291125
Trm112p-like protein	AT1G78190	1.97641	1.10624e-06	9.41934e-05
MIR775a; miRNA	AT1G78206	0.953462	0.000145417	0.00169166
Protein kinase superfamily protein	AT1G78290	1.20098	2.8241e-06	0.00014918
glutathione S-transferase TAU 22	AT1G78340	2.71953	2.13587e-07	4.70905e-05
glutathione S-transferase TAU 19	AT1G78380	1.42183	3.54672e-07	5.59474e-05
VQ motif-containing protein	AT1G78410	1.26459	0.00450577	0.021711
D-mannose binding lectin protein with Apple-like carbohydrate-binding domain	AT1G78850	0.981764	1.11061e-06	9.41934e-05
	AT1G79245	0.764893	0.000364047	0.00322781
organic cation/carnitine transporter5	AT1G79410	1.54622	1.11513e-07	4.07144e-05
Major facilitator superfamily protein	AT1G79710	1.07868	1.51139e-05	0.000377337
Tetratricopeptide repeat (TPR)-like superfamily protein	AT1G80130	0.953854	0.000121807	0.00149596
	AT1G80133	0.729874	0.000900686	0.00631866
nucleotide transporter 1	AT1G80300	1.04967	8.74992e-05	0.00119888
DROUGHT SENSITIVE 1	AT1G80710	1.14877	5.1998e-08	3.05276e-05
natural resistance-associated macrophage protein 1	AT1G80830	0.761833	0.000287652	0.00271926
origin recognition complex subunit 4	AT2G01120	0.832197	7.33171e-06	0.00024924
Homeodomain-like superfamily protein	AT2G02060	0.769359	0.000816982	0.00589058
glutathione S-transferase zeta 1	AT2G02390	1.21698	4.70916e-07	6.42063e-05
maternal effect embryo arrest 12	AT2G02955	0.840748	4.00885e-05	0.00070422
ribonuclease 1	AT2G02990	1.12797	0.00966808	0.03957
Ribosomal protein L12/ ATP-dependent Clp protease adaptor protein ClpS family protein	AT2G03130	1.26309	8.13065e-06	0.000264929
GCK domain-containing protein	AT2G03230	1.17773	0.000343258	0.00309369
ureide permease 1	AT2G03590	1.06096	0.00136223	0.00859652
sulphotransferase 12	AT2G03760	1.64327	5.13722e-05	0.000834265
MATE efflux family protein	AT2G04040	1.57059	1.30282e-06	0.000100996
MATE efflux family protein	AT2G04050	3.73896	1.40665e-08	2.60394e-05
MATE efflux family protein	AT2G04066	1.49062	3.98702e-05	0.000701325
MATE efflux family protein	AT2G04070	1.89766	8.15056e-07	8.15896e-05
transposable element gene	AT2G04135	0.983115	2.61532e-05	0.000534414
phosphoribosylaminoimidazole carboxylase family protein / AIR carboxylase family protein	AT2G05140	0.815772	1.3079e-06	0.000101038
glycine-rich protein 3 short isoform	AT2G05380	1.59564	2.19593e-07	4.74014e-05
Glycine-rich protein family	AT2G05510	0.767069	0.000999411	0.00680643
	AT2G05518	1.10033	8.07158e-05	0.00113514
snoRNA	AT2G05765	0.847573	9.81816e-05	0.00129235
20S proteasome subunit PAA2	AT2G05840	0.82289	0.000269942	0.00259631
	AT2G06040	0.988128	2.28484e-07	4.81521e-05
other RNA	AT2G07213	0.788214	0.00175808	0.0104378
NAD(P)-binding Rossmann-fold superfamily protein	AT2G07640	0.728	5.10948e-05	0.00083144
Unknown conserved protein	AT2G07674	0.788595	4.25373e-05	0.00073316
ATP synthase 9 mitochondrial	AT2G07777	1.02378	6.47884e-07	7.15455e-05
	AT2G07798	0.785109	4.53925e-05	0.000765847
	AT2G07807	0.876822	3.59991e-05	0.000657855
	AT2G07826	0.747638	0.000168127	0.00186304
CBS domain-containing protein with a domain of unknown function (DUF21)	AT2G14520	0.708324	2.47265e-05	0.000513868
	AT2G14661	1.05634	0.000649958	0.00497238
other RNA	AT2G15128	1.45586	8.63524e-06	0.000272371
Leucine-rich repeat protein kinase family protein	AT2G15300	1.04179	6.39366e-05	0.00097097
UDP-glucosyl transferase 73B5	AT2G15480	2.07857	4.81585e-06	0.000198282
UDP-glycosyltransferase 73B4	AT2G15490	3.96381	2.64006e-06	0.000143952
hemoglobin 1	AT2G16060	2.85841	2.97465e-08	2.89626e-05
purple acid phosphatase 10	AT2G16430	0.870697	3.88357e-05	0.00068901
Basic-leucine zipper (bZIP) transcription factor family protein	AT2G16770	0.75307	0.000370429	0.003268
Phosphoglycerate mutase family protein	AT2G17280	0.918458	0.000436376	0.00368594
snoRNA	AT2G17295	0.718309	0.00160067	0.0096953
Auxin efflux carrier family protein	AT2G17500	1.27748	5.892e-06	0.000223632
Endoribonuclease/protein kinase IRE1-like	AT2G17520	0.769352	0.000159264	0.00179966
RPM1-interacting protein 4 (RIN4) family protein	AT2G17660	1.72891	0.00105098	0.00706138
Tetratricopeptide repeat (TPR)-like superfamily protein	AT2G17670	0.794547	3.44073e-06	0.000165729
Rhodanese/Cell cycle control phosphatase superfamily protein	AT2G17850	4.42116	9.81445e-08	3.87928e-05
histone H1-3	AT2G18050	1.75045	1.78301e-05	0.00041713
Peroxidase superfamily protein	AT2G18150	0.763799	0.00182382	0.0107249
P-loop containing nucleoside triphosphate hydrolases superfamily protein	AT2G18190	1.41828	4.05196e-05	0.000708708
P-loop containing nucleoside triphosphate hydrolases superfamily protein	AT2G18193	2.67354	4.09988e-09	1.9441e-05
pyrophosphorylase 2	AT2G18230	0.707404	0.000352086	0.00314739
plant natriuretic peptide A	AT2G18660	3.03113	4.74172e-07	6.42063e-05
S-locus lectin protein kinase family protein	AT2G19130	0.769881	2.11115e-05	0.000464701
Transducin family protein / WD-40 repeat family protein	AT2G19540	0.815175	2.01342e-06	0.000126695
NAD(P)H dehydrogenase B4	AT2G20800	3.05392	6.25753e-08	3.1214e-05
Protein of unknown function (DUF1279)	AT2G20940	0.730014	3.76856e-06	0.000174011
chromatin remodeling 34	AT2G21450	1.50399	0.000397389	0.00342952
pectinesterase 11	AT2G21610	0.943832	0.000182014	0.00196286
	AT2G21640	2.90738	4.35397e-06	0.000187661
related to KPC1	AT2G22010	0.782884	0.00124603	0.00802642
MIR779a; miRNA	AT2G22496	0.816803	0.000667155	0.00506513
peroxisomal NAD-malate dehydrogenase 1	AT2G22780	0.785688	0.000288639	0.00272405
	AT2G22790	0.746218	5.97279e-06	0.000224288
phytosulfokine 2 precursor	AT2G22860	0.913742	0.00111583	0.00740418
VQ motif-containing protein	AT2G22880	1.49391	0.00418399	0.0204593
Late embryogenesis abundant protein, group 6	AT2G23110	1.66091	0.0110709	0.0439237
natural resistance-associated macrophage protein 3	AT2G23150	0.89644	0.000851549	0.00607056
	AT2G23270	1.93624	3.87317e-05	0.000687989
	AT2G23321	0.799217	0.000371912	0.0032765
Cyclin-dependent kinase inhibitor family protein	AT2G23430	0.91194	4.03351e-06	0.000179148
other RNA	AT2G23672	0.728452	5.91573e-05	0.000921779
Cold acclimation protein WCOR413 family	AT2G23680	0.762997	0.0013774	0.00866875
protein kinase family protein / peptidoglycan-binding LysM domain-containing protein	AT2G23770	0.720034	0.000184014	0.00197752
Protein of unknown function (DUF607)	AT2G23790	0.969986	0.000157963	0.00178997
	AT2G23808	0.711699	0.00114316	0.00752298
NAD(P)-binding Rossmann-fold superfamily protein	AT2G23910	1.56072	9.91009e-06	0.000293024
WRKY DNA-binding protein 17	AT2G24570	0.790429	1.28368e-05	0.000343717
casein lytic proteinase B4	AT2G25140	0.875259	8.8668e-05	0.00120836
AFG1-like ATPase family protein	AT2G25530	0.764995	6.22263e-05	0.000954097
	AT2G25625	1.80607	4.04559e-06	0.000179532
molybdate transporter 1	AT2G25680	0.728517	6.41456e-05	0.000972462
Chalcone-flavanone isomerase family protein	AT2G26310	0.784511	0.00010821	0.00137955
soluble epoxide hydrolase	AT2G26740	0.906358	0.00135299	0.00855673
alpha/beta-Hydrolases superfamily protein	AT2G26750	0.769936	0.00265984	0.0143604
F-box family protein	AT2G27310	0.7517	0.000107861	0.00137759
ribosomal protein L10A family protein	AT2G27535	0.81267	0.000149399	0.00172574
Cysteine/Histidine-rich C1 domain family protein	AT2G27660	0.770301	3.69074e-05	0.000668027
alpha carbonic anhydrase 2	AT2G28210	1.05856	0.000124756	0.00152044
	AT2G28330	0.88807	1.58128e-06	0.000112696
Protein of unknown function, DUF584	AT2G28400	0.893083	0.0067214	0.0296611
AGAMOUS-like 46	AT2G28700	0.730506	3.3248e-05	0.000624862
C2H2-type zinc finger family protein	AT2G28710	1.23108	1.90266e-06	0.000122758
PLANT U-BOX 12	AT2G28830	2.33494	1.43799e-07	4.33496e-05
outer plastid envelope protein 16-1	AT2G28900	1.23612	1.38444e-05	0.00035968
senescence-associated gene 13	AT2G29350	0.948119	0.000183334	0.00197283
NAD(P)-binding Rossmann-fold superfamily protein	AT2G29370	0.96701	1.13957e-05	0.000320338
glutathione S-transferase tau 7	AT2G29420	2.07269	8.34582e-07	8.27546e-05
glutathione S-transferase tau 4	AT2G29460	1.86872	0.00379205	0.0189295
glutathione S-transferase tau 2	AT2G29480	1.82779	1.28991e-06	0.000100836
glutathione S-transferase TAU 1	AT2G29490	2.47558	1.53286e-08	2.60394e-05
HSP20-like chaperones superfamily protein	AT2G29500	1.3044	2.22389e-05	0.000480642
Tetratricopeptide repeat (TPR)-like superfamily protein	AT2G29670	3.2405	1.04846e-06	9.27669e-05
cell division control 6	AT2G29680	0.827488	0.00017966	0.00194668
Aquaporin-like superfamily protein	AT2G29870	1.29433	3.55465e-08	2.89626e-05
alternative NAD(P)H dehydrogenase 2	AT2G29990	0.808456	9.79119e-05	0.00129074
UDP-Glycosyltransferase superfamily protein	AT2G30140	1.91703	2.77706e-05	0.000556409
WRKY DNA-binding protein 25	AT2G30250	0.843358	7.23248e-06	0.000247956
cinnamate-4-hydroxylase	AT2G30490	0.858122	0.000244153	0.00241592
conserved peptide upstream open reading frame 7	AT2G31280	0.833991	3.8926e-05	0.000689811
	AT2G31335	0.72422	0.00547919	0.0252738
	AT2G31345	0.875198	0.00183187	0.0107674
salt tolerance homologue	AT2G31380	0.824876	1.13674e-05	0.000319885
UDP-glucosyl transferase 74D1	AT2G31750	1.05399	1.53862e-05	0.000381232
Exostosin family protein	AT2G31990	0.757456	7.81721e-05	0.00111153
Acyl-CoA N-acyltransferases (NAT) superfamily protein	AT2G32030	1.31467	0.000169405	0.00187152
phosphate transporter 1;5	AT2G32830	1.13354	6.32508e-06	0.000231849
Protein phosphatase 2C family protein	AT2G33700	0.723412	1.17954e-06	9.65284e-05
Integrase-type DNA-binding superfamily protein	AT2G33710	1.2069	8.26061e-06	0.000267031
VQ motif-containing protein	AT2G33780	0.770374	0.0106216	0.042488
TRICHOME BIREFRINGENCE-LIKE 37	AT2G34070	0.705772	7.24633e-05	0.00105
MATE efflux family protein	AT2G34360	0.832238	0.00122689	0.00793627
NOD26-like intrinsic protein 2;1	AT2G34390	0.895159	6.42302e-06	0.000233172
multidrug resistance-associated protein 2	AT2G34660	1.04261	0.000592239	0.00463039
nuclear factor Y, subunit A4	AT2G34720	0.836548	1.70236e-05	0.000404602
	AT2G35290	1.24763	1.90979e-05	0.000435728
	AT2G35480	0.8373	1.31764e-05	0.000349598
basic pentacysteine 7	AT2G35550	1.34098	1.40014e-05	0.000362323
ERF family protein 38	AT2G35700	1.51693	0.000114355	0.00143433
	AT2G35733	0.714174	0.000144624	0.00168543
	AT2G35736	0.743496	3.10799e-06	0.000157666
	AT2G35743	1.16057	0.000164475	0.001836
DNA-binding storekeeper protein-related transcriptional regulator	AT2G36340	1.0128	0.000162695	0.00182351
Aldolase superfamily protein	AT2G36460	0.910335	0.000650309	0.00497297
proline transporter 3	AT2G36590	1.01315	3.09288e-05	0.000599102
2-oxoglutarate (2OG) and Fe(II)-dependent oxygenase superfamily protein	AT2G36690	1.41668	5.02298e-08	3.05276e-05
UDP-glucosyl transferase 73C1	AT2G36750	2.75159	3.19923e-06	0.000159366
UDP-Glycosyltransferase superfamily protein	AT2G36780	0.931415	5.15231e-05	0.000836198
UDP-glucosyl transferase 73C6	AT2G36790	1.11759	0.000142432	0.00166723
don-glucosyltransferase 1	AT2G36800	2.71324	3.90682e-07	5.80248e-05
UDP-Glycosyltransferase superfamily protein	AT2G36970	1.76423	1.55463e-07	4.51195e-05
PHE ammonia lyase 1	AT2G37040	0.712536	0.000123627	0.00151054
Thioredoxin superfamily protein	AT2G37240	0.902747	4.67798e-05	0.00077898
WRKY family transcription factor family protein	AT2G37260	1.10322	0.000170104	0.00187608
C2H2 and C2HC zinc fingers superfamily protein	AT2G37430	0.927289	0.000612264	0.00475104
RING/U-box superfamily protein	AT2G37580	1.13672	0.000104591	0.00134892
phosphoribosylaminoimidazole carboxylase, putative / AIR carboxylase, putative	AT2G37690	0.772657	5.77529e-06	0.000220639
NAD(P)-linked oxidoreductase superfamily protein	AT2G37760	1.72043	4.32348e-07	6.19628e-05
NAD(P)-linked oxidoreductase superfamily protein	AT2G37770	4.23393	6.14945e-07	7.07437e-05
SOUL heme-binding family protein	AT2G37970	0.803695	8.39068e-05	0.00116343
putative PDX1-like protein 4	AT2G38210	1.90277	8.27314e-05	0.00115085
pyridoxine biosynthesis 1.1	AT2G38230	0.860537	0.000148662	0.00171988
Homeodomain-like superfamily protein	AT2G38250	1.37005	1.04564e-05	0.000302505
AMP deaminase, putative / myoadenylate deaminase, putative	AT2G38280	0.759843	2.60204e-05	0.000532322
Integrase-type DNA-binding superfamily protein	AT2G38340	1.50501	5.20235e-07	6.61469e-05
alanine:glyoxylate aminotransferase 3	AT2G38400	0.749684	0.00102629	0.00693459
WRKY DNA-binding protein 33	AT2G38470	1.06042	0.00100304	0.00682407
Protein of unknown function (DUF506)	AT2G39650	0.939927	1.51745e-05	0.000378419
Translation initiation factor IF6	AT2G39820	1.22178	1.98086e-05	0.000446707
Alpha/beta hydrolase related protein	AT2G40095	1.0217	0.000107585	0.00137641
basic helix-loop-helix (bHLH) DNA-binding superfamily protein	AT2G40200	1.34528	4.5567e-06	0.000192605
Integrase-type DNA-binding superfamily protein	AT2G40340	1.3918	9.33914e-05	0.00125192
Integrase-type DNA-binding superfamily protein	AT2G40350	0.782412	0.00309921	0.0161564
laccase 5	AT2G40370	0.743774	0.00308874	0.0161179
calmodulin (CAM)-binding protein of 25 kDa	AT2G41010	1.4487	3.90714e-06	0.000178148
S-adenosyl-L-methionine-dependent methyltransferases superfamily protein	AT2G41040	0.732863	4.2804e-05	0.000736869
Calcium-binding EF-hand family protein	AT2G41090	1.40506	1.93427e-06	0.000124338
	AT2G41225	0.990683	0.000127654	0.0015432
	AT2G41230	2.19335	2.06616e-06	0.000127504
	AT2G41231	1.06634	9.78939e-05	0.00129074
S-adenosyl-L-methionine-dependent methyltransferases superfamily protein	AT2G41380	1.58007	1.81713e-06	0.000119662
	AT2G41391	1.16896	5.52267e-05	0.000875714
	AT2G41730	1.33328	7.21069e-06	0.000247857
RING/U-box superfamily protein	AT2G42350	0.817623	4.59537e-05	0.000770722
FBD, F-box, Skp2-like and Leucine Rich Repeat domains containing protein	AT2G42720	0.86449	4.78739e-05	0.000790018
NAC domain containing protein 42	AT2G43000	1.24516	9.37431e-05	0.00125567
ILI1 binding bHLH 1	AT2G43060	0.809061	1.37845e-05	0.000359013
S-adenosyl-L-methionine-dependent methyltransferases superfamily protein	AT2G43320	0.775916	5.83023e-05	0.00091126
other RNA	AT2G43375	0.909075	2.91026e-06	0.000152655
Plant regulator RWP-RK family protein	AT2G43500	0.701807	1.15641e-05	0.000322994
trypsin inhibitor protein 1	AT2G43510	1.17033	0.000750717	0.00553074
Carbohydrate-binding X8 domain superfamily protein	AT2G43660	1.07073	1.99159e-05	0.000448356
Carbohydrate-binding X8 domain superfamily protein	AT2G43670	0.749892	0.000231705	0.0023319
Eukaryotic protein of unknown function (DUF842)	AT2G43720	1.15397	4.77379e-07	6.42063e-05
UDP-glucosyltransferase 74F2	AT2G43820	1.05467	3.79154e-06	0.000174724
	AT2G44010	0.942324	0.000116076	0.00144935
NagB/RpiA/CoA transferase-like superfamily protein	AT2G44070	1.29064	0.000687855	0.00518327
Cysteine/Histidine-rich C1 domain family protein	AT2G44370	0.714357	0.000646169	0.00495311
beta glucosidase 28	AT2G44460	4.57226	2.85723e-07	5.18592e-05
RING/U-box superfamily protein	AT2G44578	2.26862	3.85193e-05	0.000685377
RING/U-box superfamily protein	AT2G44581	1.76195	5.10096e-05	0.000830692
SAUR-like auxin-responsive protein family	AT2G45210	0.836128	5.98686e-05	0.000928705
Plant invertase/pectin methylesterase inhibitor superfamily	AT2G45220	0.765681	0.00231819	0.0129058
RAS associated with diabetes protein 51C	AT2G45280	1.04791	4.68184e-06	0.000195135
Transketolase	AT2G45290	0.715035	0.000121351	0.00149281
Protein of unknown function (DUF1442)	AT2G45360	1.40041	5.96182e-06	0.000224288
cytochrome P450, family 76, subfamily C, polypeptide 2	AT2G45570	3.05827	2.90597e-05	0.000574123
other RNA	AT2G46192	0.768102	0.000138911	0.00163924
cyclic nucleotide gated channel 3	AT2G46430	0.914935	0.000858797	0.0061048
cyclic nucleotide-gated channels	AT2G46440	0.710295	6.06819e-05	0.000936454
RING/U-box superfamily protein	AT2G46494	1.30887	0.000433876	0.00366896
RING/U-box superfamily protein	AT2G46495	1.56751	1.18171e-05	0.000325962
cytochrome P450, family 78, subfamily A, polypeptide 6	AT2G46660	1.57849	1.10905e-06	9.41934e-05
CCT motif family protein	AT2G46670	1.39735	6.27319e-07	7.07437e-05
pseudo-response regulator 9	AT2G46790	1.23453	1.83278e-05	0.000423696
	AT2G46940	0.702137	0.0016229	0.00979718
	AT2G46995	0.728786	0.00883286	0.0367684
ATP binding cassette subfamily B4	AT2G47000	1.73381	2.29777e-06	0.000134528
NAD(P)-binding Rossmann-fold superfamily protein	AT2G47130	1.06282	1.48181e-06	0.000108255
thioredoxin family protein	AT2G47470	0.779334	1.24957e-06	9.88635e-05
Integrase-type DNA-binding superfamily protein	AT2G47520	1.60601	3.13397e-07	5.30288e-05
zinc finger (CCCH type) helicase family protein	AT2G47680	1.26946	2.04334e-05	0.000454158
Adenine nucleotide alpha hydrolases-like superfamily protein	AT2G47710	0.839451	0.00426598	0.0207982
	AT2G47720	0.841932	3.74092e-05	0.000674781
glutathione S-transferase phi 8	AT2G47730	0.983486	1.89829e-05	0.000434058
B-box type zinc finger protein with CCT domain	AT2G47890	1.03914	2.46853e-06	0.00013972
Ribosomal protein L34e superfamily protein	AT3G01170	0.738762	0.000117772	0.00146551
voltage dependent anion channel 1	AT3G01280	0.864271	1.21278e-07	4.07144e-05
Peroxidase superfamily protein	AT3G01420	1.30704	1.66995e-07	4.52919e-05
	AT3G01513	1.01515	1.29512e-05	0.000345897
NAC domain containing protein 44	AT3G01600	2.59318	3.72124e-08	2.89626e-05
WRKY DNA-binding protein 45	AT3G01970	1.16333	0.000823616	0.00592566
	AT3G02240	0.939433	0.000257583	0.00250859
conserved peptide upstream open reading frame 9	AT3G02468	0.834998	1.31758e-06	0.000101636
S-adenosylmethionine decarboxylase	AT3G02470	0.946281	1.70593e-06	0.000115666
LOB domain-containing protein 41	AT3G02550	4.10951	2.55777e-06	0.000141928
	AT3G02555	0.850059	2.00529e-05	0.000449246
Adenine nucleotide alpha hydrolases-like superfamily protein	AT3G03270	1.94975	1.6388e-07	4.51195e-05
ARM repeat superfamily protein	AT3G03440	0.861	7.23107e-06	0.000247956
NAD(P)-binding Rossmann-fold superfamily protein	AT3G04000	1.55329	1.79505e-05	0.000418555
glyceraldehyde-3-phosphate dehydrogenase C subunit 1	AT3G04120	1.36657	1.47e-05	0.000372613
NAC (No Apical Meristem) domain transcriptional regulator superfamily protein	AT3G04410	0.771093	0.000511272	0.00413352
NAC domain containing protein 48	AT3G04420	0.810375	9.86144e-05	0.00129436
Alba DNA/RNA-binding protein	AT3G04620	0.933118	0.000149909	0.00173011
D-aminoacid aminotransferase-like PLP-dependent enzymes superfamily protein	AT3G05190	1.00719	0.00142815	0.00891175
RING/U-box superfamily protein	AT3G05200	0.770011	0.000118744	0.00147135
peroxisomal adenine nucleotide carrier 1	AT3G05290	0.712708	0.000107303	0.00137481
receptor like protein 30	AT3G05360	0.787661	3.83863e-06	0.000175699
Major facilitator superfamily protein	AT3G05400	1.12163	2.02421e-06	0.000126695
	AT3G05770	1.44724	5.84958e-05	0.000913468
	AT3G05937	0.822562	1.37578e-05	0.000358636
Expressed protein	AT3G06435	1.52264	1.90596e-05	0.000435432
agenet domain-containing protein	AT3G06520	0.787022	6.94594e-05	0.00102343
multifunctional protein 2	AT3G06860	1.02896	0.000828482	0.00595386
wound-responsive protein-related	AT3G07230	0.729535	9.44978e-07	8.80619e-05
Galactose oxidase/kelch repeat superfamily protein	AT3G07720	1.54783	2.58534e-07	4.96953e-05
	AT3G07730	0.86985	3.14708e-05	0.000603793
HEAT SHOCK PROTEIN 89.1	AT3G07770	0.745915	0.000239675	0.00238692
Thymidine kinase	AT3G07800	0.90733	2.38634e-05	0.000501897
MATE efflux family protein	AT3G08040	0.955054	3.33589e-06	0.000162877
Phosphoglycerate mutase, 2,3-bisphosphoglycerate-independent	AT3G08590	1.10791	4.81705e-07	6.42935e-05
ubiquitin-conjugating enzyme 11	AT3G08690	0.968284	2.1909e-05	0.000476062
Galactose oxidase/kelch repeat superfamily protein	AT3G08810	0.969682	9.26984e-06	0.000281064
D-alanine--D-alanine ligase family	AT3G08840	0.875441	1.53832e-06	0.000110992
PYRIMIDINE 4	AT3G08860	1.88768	1.32127e-05	0.000349853
Concanavalin A-like lectin protein kinase family protein	AT3G08870	1.43781	9.82956e-07	8.91923e-05
Protein kinase superfamily protein	AT3G09010	0.754847	5.96583e-05	0.00092693
glutathione S-transferase TAU 8	AT3G09270	1.56031	5.37802e-07	6.73267e-05
metallothionein 2A	AT3G09390	1.29613	7.71332e-09	1.9441e-05
Heat shock protein 70 (Hsp 70) family protein	AT3G09440	1.06215	4.90836e-06	0.0002013
ascorbate peroxidase 2	AT3G09640	0.952645	0.000955769	0.00659396
sequence-specific DNA binding transcription factors	AT3G10040	1.10559	6.75115e-05	0.00100575
L-O-methylthreonine resistant 1	AT3G10050	0.70549	7.82156e-05	0.00111185
Glycosyltransferase family 61 protein	AT3G10320	1.00893	3.91595e-07	5.80248e-05
NAC domain containing protein 50	AT3G10480	0.786245	0.000867481	0.0061482
NAC domain containing protein 53	AT3G10500	1.40888	2.62053e-08	2.86369e-05
	AT3G10930	1.12819	0.00506862	0.0237856
ferritin 2	AT3G11050	1.20052	0.000177771	0.0019318
Mov34/MPN/PAD-1 family protein	AT3G11270	0.851863	1.05576e-06	9.27669e-05
UDP-Glycosyltransferase superfamily protein	AT3G11340	0.944193	6.26747e-06	0.000230777
AP2/B3-like transcriptional factor family protein	AT3G11580	1.31226	0.000159808	0.00180332
plant U-box 24	AT3G11840	0.744149	0.000445179	0.00373621
aromatic and neutral transporter 1	AT3G11900	0.807276	0.00014459	0.00168541
retinoblastoma-related 1	AT3G12280	0.760348	7.39298e-06	0.000250188
heat shock protein 70	AT3G12580	0.882962	0.00911884	0.03777
NOP56-like pre RNA processing ribonucleoprotein	AT3G12860	1.05785	0.000141314	0.00165865
activator of spomin::LUC2	AT3G12890	2.36781	4.99738e-07	6.55265e-05
SBP (S-ribonuclease binding protein) family protein	AT3G12920	1.08094	8.2924e-05	0.00115285
multidrug resistance-associated protein 3	AT3G13080	2.27916	6.75494e-06	0.000240873
multidrug resistance-associated protein 8	AT3G13090	1.15037	1.36145e-05	0.000356177
serine acetyltransferase 2;2	AT3G13110	0.898804	3.45628e-06	0.000165729
RNA-binding (RRM/RBD/RNP motifs) family protein	AT3G13224	0.740919	0.000313172	0.0028938
Chaperone DnaJ-domain superfamily protein	AT3G13310	1.0593	3.10674e-06	0.000157666
proteasome activating protein 200	AT3G13330	0.83593	2.57276e-06	0.000142054
	AT3G13432	1.17931	7.49792e-05	0.00107959
2-oxoglutarate (2OG) and Fe(II)-dependent oxygenase superfamily protein	AT3G13610	1.09664	0.000160081	0.00180539
cytochrome P450, family 90, subfamily D, polypeptide 1	AT3G13730	0.707505	0.000728091	0.00540737
	AT3G13950	1.07036	4.55805e-06	0.000192605
RELA/SPOT homolog 2	AT3G14050	0.780697	0.000211034	0.00217819
	AT3G14060	0.827847	0.000542488	0.00432523
MIR169F; miRNA	AT3G14385	1.0103	2.7213e-07	5.06181e-05
cytochrome P450, family 72, subfamily A, polypeptide 8	AT3G14620	1.95628	6.22639e-07	7.07437e-05
cytochrome P450, family 72, subfamily A, polypeptide 13	AT3G14660	1.55945	8.43404e-06	0.000269224
cytochrome P450, family 72, subfamily A, polypeptide 14	AT3G14680	0.728669	9.10415e-06	0.00027795
SART-1 family	AT3G14700	1.86863	4.74796e-07	6.42063e-05
Class I glutamine amidotransferase-like superfamily protein	AT3G14990	1.29923	1.9494e-07	4.61789e-05
cobalt ion binding	AT3G15000	0.83918	2.70838e-06	0.000145822
RING/U-box superfamily protein	AT3G15150	0.705029	2.34343e-05	0.000496455
NAC (No Apical Meristem) domain transcriptional regulator superfamily protein	AT3G15170	0.960174	0.000115281	0.00144284
ARM repeat superfamily protein	AT3G15180	1.11754	5.84382e-07	6.90387e-05
cytochrome c oxidase 17	AT3G15352	0.922015	3.76985e-05	0.000676741
	AT3G15357	0.953564	8.22433e-06	0.000266955
	AT3G15780	0.815722	2.36149e-05	0.000498883
Legume lectin family protein	AT3G16530	1.46203	0.00867496	0.0362031
Transducin/WD40 repeat-like superfamily protein	AT3G16650	1.09455	7.03396e-09	1.9441e-05
TOXICOS EN LEVADURA 2	AT3G16720	0.901093	0.00115268	0.00756541
pumilio 24	AT3G16810	0.730074	0.000109272	0.00138985
RHOMBOID-like protein 14	AT3G17611	0.879104	1.38177e-05	0.000359342
Protein of unknown function (DUF760)	AT3G17800	0.768449	0.00258189	0.0140226
	AT3G17890	0.838664	2.0277e-06	0.000126695
conserved peptide upstream open reading frame 30	AT3G17998	0.899508	2.01853e-05	0.000450133
S-adenosyl-L-methionine-dependent methyltransferases superfamily protein	AT3G18000	0.870102	3.3097e-05	0.000622917
Putative membrane lipoprotein	AT3G18250	1.04751	0.000470719	0.00388591
Bifunctional inhibitor/lipid-transfer protein/seed storage 2S albumin superfamily protein	AT3G18280	0.836552	7.02511e-06	0.000245173
	AT3G18560	0.950326	1.72457e-05	0.0004084
nucleolin like 2	AT3G18610	1.99957	4.02973e-06	0.000179148
KIP-related protein 6	AT3G19150	1.24275	1.84421e-06	0.000120999
	AT3G19615	0.761716	0.000891488	0.0062709
	AT3G19660	0.940183	0.000325814	0.00298051
RING/U-box superfamily protein	AT3G20395	1.59588	6.11245e-07	7.06217e-05
transposable element gene	AT3G21010	0.879063	1.79925e-05	0.000419096
transposable element gene	AT3G21040	0.773446	0.000159759	0.00180331
RNA-binding (RRM/RBD/RNP motifs) family protein	AT3G21215	0.778198	4.33257e-05	0.000743654
multidrug resistance-associated protein 6	AT3G21250	1.42291	3.51479e-07	5.56993e-05
Glycolipid transfer protein (GLTP) family protein	AT3G21260	1.27114	9.6922e-07	8.87919e-05
F-box and associated interaction domains-containing protein	AT3G21410	0.763853	6.93553e-05	0.0010224
BRCT domain-containing DNA repair protein	AT3G21480	0.996296	0.000669258	0.00507459
transducin family protein / WD-40 repeat family protein	AT3G21540	0.747885	0.00027831	0.00265475
UDP-Glycosyltransferase superfamily protein	AT3G21560	0.94685	0.000243463	0.00241203
MATE efflux family protein	AT3G21690	0.719963	1.05364e-06	9.27669e-05
isocitrate lyase	AT3G21720	1.51052	0.0102399	0.0413014
UDP-glucosyl transferase 71B6	AT3G21780	1.12305	2.74057e-05	0.000551415
VQ motif-containing protein	AT3G22160	1.04118	3.1939e-07	5.33544e-05
pathogen and circadian controlled 1	AT3G22231	0.816418	0.00123238	0.00795809
	AT3G22235	0.786893	0.00044307	0.00372761
	AT3G22240	0.702664	8.91109e-06	0.000275537
putative mitochondrial RNA helicase 1	AT3G22310	0.721967	5.8035e-06	0.000221108
putative mitochondrial RNA helicase 2	AT3G22330	0.743376	1.72243e-06	0.000116181
alternative oxidase 1A	AT3G22370	1.40281	7.26047e-07	7.55636e-05
Protein of unknown function (DUF581)	AT3G22550	1.38062	1.28155e-08	2.60394e-05
Acyl-CoA N-acyltransferases (NAT) superfamily protein	AT3G22560	0.876598	0.000151014	0.00173751
Protein kinase superfamily protein	AT3G22750	0.757945	0.000500947	0.00407643
Leucine-rich repeat (LRR) family protein	AT3G22800	0.853842	5.932e-06	0.000224288
Chlorophyll A-B binding family protein	AT3G22840	1.95848	0.00102547	0.00693078
calmodulin-like 11	AT3G22930	0.884428	8.98163e-05	0.00121926
Ribosomal protein S5/Elongation factor G/III/V family protein	AT3G22980	0.787456	5.78624e-06	0.000220896
MATE efflux family protein	AT3G23560	1.16416	1.73355e-05	0.000409895
	AT3G23930	1.66189	6.79108e-05	0.00100966
heat shock protein 60	AT3G23990	1.28112	6.86035e-08	3.1566e-05
glutathione-disulfide reductase	AT3G24170	0.776705	6.1009e-08	3.1214e-05
Protein kinase superfamily protein	AT3G24190	0.807601	0.000337185	0.00305312
ammonium transporter 1;3	AT3G24300	0.827563	0.000165629	0.00184378
Vacuolar iron transporter (VIT) family protein	AT3G25190	1.50894	3.46778e-05	0.000643434
AGC (cAMP-dependent, cGMP-dependent and protein kinase C) kinase family protein	AT3G25250	1.78811	8.33867e-06	0.000268277
	AT3G25597	0.973534	2.10255e-05	0.000463586
ATPase E1-E2 type family protein / haloacid dehalogenase-like hydrolase family protein	AT3G25610	1.15436	2.34582e-06	0.000136568
inflorescence deficient in abscission (IDA)-like 1	AT3G25655	0.906034	0.00302165	0.0158324
ethylene response DNA binding factor 3	AT3G25730	0.980705	0.000458642	0.00381058
other RNA	AT3G25795	2.11035	0.000330273	0.00301054
NIM1-interacting 2	AT3G25882	1.10031	1.92108e-05	0.000437173
cytochrome P450, family 71, subfamily B, polypeptide 23	AT3G26210	1.11652	4.64351e-05	0.00077595
nudix hydrolase homolog 13	AT3G26690	0.972935	1.20526e-05	0.000329751
MIR169I; miRNA	AT3G26812	1.04513	3.32458e-05	0.000624862
MIR169J; miRNA	AT3G26813	1.14247	9.37524e-06	0.000283114
MIR169K; miRNA	AT3G26815	1.03081	7.02309e-06	0.000245173
MIR169L; miRNA	AT3G26816	1.06995	1.79538e-05	0.000418555
MIR169M; miRNA	AT3G26818	0.968752	1.98049e-05	0.000446707
MIR169N; miRNA	AT3G26819	1.15639	0.00027503	0.00263112
Galactose oxidase/kelch repeat superfamily protein	AT3G27150	1.05132	1.23924e-07	4.07144e-05
Cupredoxin superfamily protein	AT3G27200	0.723339	0.0011272	0.00745023
Galactose oxidase/kelch repeat superfamily protein	AT3G27220	1.75645	0.000149375	0.00172574
TRAM, LAG1 and CLN8 (TLC) lipid-sensing domain containing protein	AT3G27270	1.02653	4.62085e-07	6.42063e-05
Sucrase/ferredoxin-like family protein	AT3G27570	1.13209	0.000365348	0.0032377
	AT3G27630	1.03961	2.55454e-05	0.000525474
Protein of unknown function (DUF1645)	AT3G27880	0.872286	7.18128e-06	0.000247076
Nodulin MtN3 family protein	AT3G28007	0.833775	0.000322955	0.002959
	AT3G28291	0.831322	0.000121608	0.00149387
ABC transporter family protein	AT3G28345	1.56377	1.03037e-07	3.97405e-05
P-loop containing nucleoside triphosphate hydrolases superfamily protein	AT3G28570	0.788366	0.00125144	0.00805142
P-loop containing nucleoside triphosphate hydrolases superfamily protein	AT3G28580	1.36179	0.000217897	0.00222842
Cytochrome P450 superfamily protein	AT3G28740	4.31789	8.02591e-07	8.11736e-05
Calcium-binding EF-hand family protein	AT3G29000	1.36561	0.00223252	0.0125501
NAC domain containing protein 3	AT3G29035	0.815068	8.74702e-05	0.00119888
HXXXD-type acyl-transferase family protein	AT3G29590	1.67206	0.000463054	0.00383956
HXXXD-type acyl-transferase family protein	AT3G29670	1.56307	2.44309e-05	0.000510433
B12D protein	AT3G29970	2.76358	1.26434e-05	0.000339752
Methylenetetrahydrofolate reductase family protein	AT3G30775	1.38347	2.4142e-06	0.000137946
transposable element gene	AT3G42806	0.793823	0.00107649	0.00719592
Beta-galactosidase related protein	AT3G43580	1.21652	9.96875e-06	0.000293862
FAD/NAD(P)-binding oxidoreductase family protein	AT3G44190	0.70374	0.00147766	0.00914781
nitrilase 2	AT3G44300	2.35454	8.02163e-06	0.000262651
Major facilitator superfamily protein	AT3G45710	0.783964	0.00019531	0.00206091
	AT3G45730	1.59824	4.22728e-08	2.89626e-05
heat shock protein 17.4	AT3G46230	1.49299	0.000194951	0.00205919
protein kinase-related	AT3G46280	0.955937	2.19753e-05	0.000476319
UDP-glucosyl transferase 76E12	AT3G46660	2.45329	0.00220699	0.0124319
UDP-Glycosyltransferase superfamily protein	AT3G46690	0.712215	5.92545e-05	0.000922295
snoRNA	AT3G47342	0.725246	0.000224502	0.00227628
ATP-binding cassette A2	AT3G47730	0.824823	1.73639e-05	0.000410036
ABC2 homolog 6	AT3G47780	1.18958	1.77196e-05	0.000416024
cytochrome P450, family 94, subfamily B, polypeptide 3	AT3G48520	0.955634	0.0116369	0.0456855
xyloglucan endotransglucosylase/hydrolase 11	AT3G48580	0.881685	6.49691e-06	0.000234865
alpha/beta-Hydrolases superfamily protein	AT3G48690	0.84959	3.09489e-05	0.000599102
carboxyesterase 13	AT3G48700	1.53297	9.87013e-05	0.00129436
polynucleotide adenylyltransferase family protein / RNA recognition motif (RRM)-containing protein	AT3G48830	0.822332	2.17131e-06	0.000130912
phosphate transporter 3;2	AT3G48850	1.42389	4.25466e-05	0.00073316
pyruvate kinase family protein	AT3G49160	1.82998	3.81443e-06	0.00017505
response to low sulfur 3	AT3G49570	1.41698	6.21941e-07	7.07437e-05
response to low sulfur 1	AT3G49580	1.99846	5.15532e-07	6.60471e-05
GRAS family transcription factor	AT3G49950	0.889278	8.91421e-06	0.000275537
Protein of unknown function (DUF579)	AT3G50220	0.953104	6.33391e-05	0.000963291
cooperatively regulated by ethylene and jasmonate 1	AT3G50260	1.33586	0.000127001	0.00153779
methyl esterase 10	AT3G50440	0.894945	5.49128e-06	0.000213901
homolog of RPW8 4	AT3G50480	1.30172	0.000180742	0.00195581
	AT3G50610	0.82063	0.000140603	0.00165326
	AT3G50910	1.23017	1.88798e-07	4.61789e-05
P-loop containing nucleoside triphosphate hydrolases superfamily protein	AT3G50940	0.945204	3.15129e-05	0.000604158
flavanone 3-hydroxylase	AT3G51240	1.53243	3.84519e-05	0.000684875
BCL-2-associated athanogene 4	AT3G51780	0.71273	0.000364769	0.00323312
Clathrin light chain protein	AT3G51890	1.06279	3.55049e-05	0.00065343
dual specificity protein phosphatase (DsPTP1) family protein	AT3G52180	0.726521	0.000696285	0.00523216
	AT3G52740	0.709933	0.000111176	0.00140769
A20/AN1-like zinc finger family protein	AT3G52800	1.01031	6.0224e-06	0.00022532
UDP-glucosyl transferase 73C7	AT3G53160	1.25092	0.000117275	0.00146117
ATPase, AAA-type, CDC48 protein	AT3G53230	1.7191	3.43903e-05	0.000640421
pleiotropic drug resistance 9	AT3G53480	1.23821	4.02243e-06	0.000179111
RING/U-box superfamily protein	AT3G53690	1.06208	4.99185e-05	0.000816748
proteasome inhibitor-related	AT3G53970	1.02756	3.58076e-07	5.59873e-05
PAR1 protein	AT3G54040	0.710287	3.57196e-05	0.000654703
S-adenosyl-L-methionine-dependent methyltransferases superfamily protein	AT3G54150	1.20302	0.00138315	0.00869612
homolog of carrot EP3-3 chitinase	AT3G54420	0.860373	1.34754e-05	0.000354483
	AT3G54520	2.13784	3.99875e-06	0.000178815
Chalcone-flavanone isomerase family protein	AT3G55120	1.29024	7.3923e-05	0.00106614
	AT3G55485	0.926929	0.000492308	0.00401985
ROTUNDIFOLIA like 7	AT3G55515	1.0662	5.01619e-05	0.000819375
Translation initiation factor IF6	AT3G55620	1.01459	1.97318e-06	0.000125304
UDP-Glycosyltransferase superfamily protein	AT3G55700	0.7577	1.66175e-05	0.000399475
Alpha/beta hydrolase related protein	AT3G55880	0.929551	0.00058765	0.00460069
salt-inducible zinc finger 1	AT3G55980	0.785594	0.00254154	0.0138537
rotamase cyclophilin 2	AT3G56070	0.739558	5.42462e-06	0.000212345
	AT3G56260	0.875606	0.000406047	0.00348875
WRKY DNA-binding protein 70	AT3G56400	0.710933	0.000571186	0.00449392
nodulin MtN21 /EamA-like transporter family protein	AT3G56620	0.710269	0.000601085	0.00468268
sigma factor binding protein 1	AT3G56710	1.60877	3.26089e-05	0.000617141
Tetratricopeptide repeat (TPR)-like superfamily protein	AT3G57090	0.756891	3.1828e-06	0.000159152
Glycosyltransferase family 61 protein	AT3G57380	0.964407	3.9691e-05	0.00069958
AGAMOUS-like 18	AT3G57390	0.997334	3.00662e-06	0.000154921
seed imbibition 2	AT3G57520	1.07882	9.09755e-05	0.00122864
nuclear RNA polymerase A1	AT3G57660	0.713465	0.000231414	0.00233047
Optic atrophy 3 protein (OPA3)	AT3G58150	2.85646	8.28704e-07	8.23273e-05
Arabidopsis phospholipase-like protein (PEARLI 4) with TRAF-like domain	AT3G58270	1.95685	1.85572e-07	4.61789e-05
multidrug resistance-associated protein 14	AT3G59140	2.22794	6.1123e-07	7.06217e-05
F-box/RNI-like superfamily protein	AT3G59150	0.939208	1.3408e-06	0.000102822
Protein Transporter, Pam16	AT3G59280	0.755329	6.60943e-05	0.000993384
	AT3G59670	0.951642	0.000125157	0.00152179
lectin-receptor kinase	AT3G59700	0.805241	4.98895e-06	0.000203334
SKP1-like 13	AT3G60010	1.05524	4.21228e-05	0.00072826
beta glucosidase 27	AT3G60120	0.727008	0.00431484	0.0209818
Glycosyl hydrolase superfamily protein	AT3G60140	3.55201	2.34947e-08	2.84648e-05
multidrug resistance-associated protein 9	AT3G60160	1.52197	1.24063e-05	0.000335454
Ubiquitin-like superfamily protein	AT3G60640	0.749036	2.83098e-05	0.000565054
	AT3G60660	0.761468	1.68996e-06	0.000115337
SAUR-like auxin-responsive protein family	AT3G60690	0.926287	1.74567e-05	0.000411539
Tetratricopeptide repeat (TPR)-like superfamily protein	AT3G60960	0.722773	0.000160247	0.00180652
multidrug resistance-associated protein 15	AT3G60970	1.53215	0.000145417	0.00169166
Tetratricopeptide repeat (TPR)-like superfamily protein	AT3G60980	0.782409	2.0629e-05	0.000457536
peroxin 11E	AT3G61070	0.96492	3.62299e-05	0.00066055
Zinc-binding ribosomal protein family protein	AT3G61111	0.742532	9.11614e-05	0.00122988
cytokinin response factor 6	AT3G61630	1.30502	2.24057e-05	0.000483252
Protein phosphatase 2C family protein	AT3G62260	0.708663	0.000903399	0.0063343
transposable element gene	AT3G62455	0.762324	0.0024489	0.0134679
Putative endonuclease or glycosyl hydrolase	AT3G62460	0.763972	0.000418728	0.00356847
myb domain protein 11	AT3G62610	1.03583	0.000355993	0.00317249
alpha/beta-Hydrolases superfamily protein	AT3G63010	0.853209	2.36713e-06	0.000137227
EID1-like 3	AT3G63060	0.814831	0.000730898	0.00542194
ATPase E1-E2 type family protein / haloacid dehalogenase-like hydrolase family protein	AT3G63380	0.816818	0.00515602	0.0240961
	AT4G00234	0.832551	0.000586322	0.00459303
Mechanosensitive ion channel protein	AT4G00290	0.750112	0.000246178	0.00243046
DNA-binding storekeeper protein-related transcriptional regulator	AT4G00390	1.15242	0.000190357	0.00202289
UDP-Glycosyltransferase superfamily protein	AT4G01070	1.02571	8.55632e-06	0.000271186
TRICHOME BIREFRINGENCE-LIKE 26	AT4G01080	1.41293	4.02354e-05	0.000705619
	AT4G01170	0.971594	1.30894e-05	0.000347994
WRKY family transcription factor	AT4G01250	1.44782	4.93378e-06	0.000201869
other RNA	AT4G01533	0.735878	6.22553e-05	0.000954097
NAC with transmembrane motif1	AT4G01540	0.807635	1.97159e-05	0.00044592
tolB protein-related	AT4G01870	2.35197	1.06188e-06	9.27669e-05
systemic acquired resistance (SAR) regulator protein NIMIN-1-related	AT4G01895	0.968353	0.000234436	0.00234953
sucrose synthase 3	AT4G02280	0.899686	4.13004e-05	0.000718055
Protein of unknown function, DUF538	AT4G02360	1.55009	7.62453e-05	0.00109322
Concanavalin A-like lectin protein kinase family protein	AT4G02410	1.00162	0.000571889	0.00449878
oxidoreductase, 2OG-Fe(II) oxygenase family protein	AT4G02940	1.33349	4.44709e-05	0.000755645
translocon at the inner envelope membrane of chloroplasts 20-IV	AT4G03320	1.22365	3.96696e-06	0.000178326
fibrillin	AT4G04020	1.53267	4.45792e-08	2.89626e-05
cysteine-rich RLK (RECEPTOR-like protein kinase) 36	AT4G04490	1.10924	0.000340445	0.00307414
Ubiquitin-like superfamily protein	AT4G04620	1.48329	1.61628e-07	4.51195e-05
	AT4G05018	0.886116	0.000178672	0.00193838
NAD(P)H dehydrogenase B2	AT4G05020	1.27722	2.9326e-05	0.000576949
basic helix-loop-helix (bHLH) DNA-binding superfamily protein	AT4G05170	1.10253	6.44357e-06	0.000233581
P-loop containing nucleoside triphosphate hydrolases superfamily protein	AT4G05380	1.13023	0.00324182	0.0167352
related to AP2 9	AT4G06746	1.77589	8.82833e-06	0.000274837
	AT4G08510	0.864071	0.000939964	0.00651773
	AT4G08555	3.05216	3.764e-08	2.89626e-05
Peroxidase superfamily protein	AT4G08770	1.02231	2.4849e-05	0.000515597
Peroxidase superfamily protein	AT4G08780	0.857561	0.00014494	0.00168874
Leucine-rich repeat receptor-like protein kinase family protein	AT4G08850	0.933872	0.000113817	0.00142929
Arginase/deacetylase superfamily protein	AT4G08870	0.789511	0.000180763	0.00195581
isoamylase 3	AT4G09020	2.23208	2.78396e-06	0.00014791
Outer membrane OMP85 family protein	AT4G09080	0.890031	4.5409e-05	0.000765879
	AT4G09170	0.858713	1.4496e-06	0.000107095
NAD(P)-binding Rossmann-fold superfamily protein	AT4G09750	0.793916	0.000358538	0.00318975
basic helix-loop-helix (bHLH) DNA-binding superfamily protein	AT4G09820	1.96987	5.48346e-06	0.000213901
cytochrome c-2	AT4G10040	1.01722	1.05617e-06	9.27669e-05
Sucrose-phosphate synthase family protein	AT4G10120	0.700074	0.00172395	0.0102759
Wound-responsive family protein	AT4G10265	1.51264	6.33694e-07	7.08737e-05
Wound-responsive family protein	AT4G10270	2.83741	2.81257e-06	0.00014887
Protein kinase superfamily protein	AT4G10390	0.729923	4.58203e-05	0.000769846
WRKY family transcription factor	AT4G11070	0.72603	0.00518591	0.0242055
Peroxidase superfamily protein	AT4G11290	1.05862	2.13198e-06	0.000129434
Copper amine oxidase family protein	AT4G12290	1.51388	2.77794e-06	0.000147845
F-box family protein	AT4G12382	0.7035	6.63905e-05	0.000995838
azelaic acid induced 1	AT4G12470	0.819855	0.000310319	0.00287588
Bifunctional inhibitor/lipid-transfer protein/seed storage 2S albumin superfamily protein	AT4G12490	1.68264	3.32479e-07	5.46944e-05
origin of replication complex 1B	AT4G12620	0.706963	6.70671e-05	0.0010014
	AT4G12735	1.44828	1.47213e-06	0.000107698
NAD(P)-binding Rossmann-fold superfamily protein	AT4G13180	2.40024	1.1149e-06	9.41934e-05
ammonium transporter 1;1	AT4G13510	0.931512	1.68276e-06	0.000115228
Histidine kinase-, DNA gyrase B-, and HSP90-like ATPase family protein	AT4G13750	0.771219	8.72869e-05	0.00119669
glycine-rich RNA-binding protein 2	AT4G13850	0.991263	7.08819e-07	7.51664e-05
ralf-like 32	AT4G14010	1.22274	1.59505e-06	0.000112911
Rapid alkalinization factor (RALF) family protein	AT4G14020	0.78983	0.000277267	0.00264625
UDP-Glycosyltransferase superfamily protein	AT4G14090	1.42142	0.00127103	0.00814252
Chlorophyll A-B binding family protein	AT4G14690	1.21961	8.94847e-05	0.0012157
Ubiquitin fusion degradation UFD1 family protein	AT4G15420	0.834206	0.000312884	0.0028925
UDP-Glycosyltransferase superfamily protein	AT4G15480	0.725622	0.000227609	0.00230083
UDP-Glycosyltransferase superfamily protein	AT4G15490	2.16363	8.98427e-08	3.65318e-05
pyruvate orthophosphate dikinase	AT4G15530	1.26801	0.000455543	0.00379527
indole-3-acetate beta-D-glucosyltransferase	AT4G15550	2.24021	5.33489e-07	6.70545e-05
Uncharacterised protein family (UPF0497)	AT4G15610	0.895681	3.68358e-05	0.000666961
CW-type Zinc Finger	AT4G15730	0.786765	2.037e-06	0.000126703
monooxygenase 1	AT4G15760	1.72669	7.17824e-06	0.000247076
drought-induced 21	AT4G15910	0.828964	3.85115e-07	5.80248e-05
	AT4G16000	1.07438	2.28846e-06	0.000134504
Papain family cysteine protease	AT4G16190	0.973803	0.000322874	0.00295878
enoyl-CoA hydratase/isomerase A	AT4G16210	0.783112	0.00136114	0.00859277
Glycosyl hydrolase superfamily protein	AT4G16260	0.989414	0.00119669	0.00777929
homeobox protein 2	AT4G16780	0.732796	0.000773854	0.00565975
alpha/beta-Hydrolases superfamily protein	AT4G16820	1.11586	0.00133524	0.00846901
Pollen Ole e 1 allergen and extensin family protein	AT4G17215	0.74548	1.45391e-05	0.00037057
ethylene responsive element binding factor 1	AT4G17500	0.878707	0.000771095	0.00564619
calcineurin B-like protein 1	AT4G17615	0.721768	0.00017492	0.0019135
Protein of unknown function (DUF581)	AT4G17670	0.926873	2.63039e-07	4.96953e-05
damaged DNA binding;exodeoxyribonuclease IIIs	AT4G17760	0.93973	5.73068e-05	0.000899991
trehalose phosphatase/synthase 5	AT4G17770	0.813605	7.36649e-05	0.001063
myb domain protein 39	AT4G17785	1.85165	6.89917e-06	0.000243722
	AT4G17840	1.16845	3.99771e-06	0.000178815
purine permease 8	AT4G18195	0.964898	2.95157e-05	0.000578773
purine permease 7	AT4G18197	1.15033	1.76024e-05	0.000413881
Nucleotide-sugar transporter family protein	AT4G18205	1.17861	4.31833e-05	0.000741695
purine permease 10	AT4G18210	0.939703	9.58728e-07	8.8538e-05
Trimeric LpxA-like enzyme	AT4G18300	0.771298	4.10512e-05	0.000714584
Aldolase-type TIM barrel family protein	AT4G18360	1.27837	5.95651e-08	3.1214e-05
	AT4G18422	3.92328	4.69329e-08	2.89626e-05
heat shock transcription factor A4A	AT4G18880	1.43645	4.30311e-06	0.000186234
BES1/BZR1 homolog 3	AT4G18890	0.804172	1.52693e-08	2.60394e-05
cytochrome P450, family 707, subfamily A, polypeptide 1	AT4G19230	1.87309	8.15758e-06	0.000265445
Uncharacterised protein family (UPF0114)	AT4G19390	1.15887	2.10821e-05	0.000464502
Glutathione S-transferase family protein	AT4G19880	1.49797	3.23814e-06	0.000160694
VQ motif-containing protein	AT4G20000	0.750355	0.000129275	0.0015567
	AT4G20020	0.733519	0.000283603	0.00269007
allantoate amidohydrolase	AT4G20070	1.1884	6.05146e-06	0.000226085
Uncharacterised protein family (UPF0497)	AT4G20390	0.783703	0.000711094	0.00531579
	AT4G21215	0.736463	0.000981453	0.0067199
S-locus lectin protein kinase family protein	AT4G21390	0.762946	0.000903668	0.00633534
F-box family protein	AT4G21510	1.50567	7.96198e-06	0.000261884
oxidoreductase, zinc-binding dehydrogenase family protein	AT4G21580	1.00466	3.16894e-08	2.89626e-05
P-loop containing nucleoside triphosphate hydrolases superfamily protein	AT4G21800	1.02447	6.41461e-05	0.000972462
MATE efflux family protein	AT4G21910	0.78212	0.000467316	0.00386573
Protein of unknown function, DUF584	AT4G21930	1.39004	6.90397e-05	0.00101877
calcium-dependent protein kinase 15	AT4G21940	0.83708	5.15839e-06	0.000207168
APS reductase 3	AT4G21990	1.34091	6.84798e-05	0.00101384
WRKY DNA-binding protein 31	AT4G22070	0.935841	1.47045e-05	0.000372613
S-adenosyl-L-methionine-dependent methyltransferases superfamily protein	AT4G22530	1.10834	2.31489e-05	0.000492013
AT hook motif DNA-binding family protein	AT4G22770	0.999748	0.000329354	0.00300452
A20/AN1-like zinc finger family protein	AT4G22820	0.735608	0.000346282	0.00311239
2-oxoglutarate (2OG) and Fe(II)-dependent oxygenase superfamily protein	AT4G22870	1.39766	0.00793856	0.0338242
leucoanthocyanidin dioxygenase	AT4G22880	1.27718	0.00451401	0.0217347
	AT4G22980	0.708317	6.19663e-05	0.000951619
IQ-domain 22	AT4G23060	0.805444	0.000596778	0.00465579
cysteine-rich RLK (RECEPTOR-like protein kinase) 19	AT4G23270	1.03618	4.1975e-06	0.000184041
cysteine-rich RLK (RECEPTOR-like protein kinase) 20	AT4G23280	0.985105	8.19044e-05	0.00114361
Tyrosine transaminase family protein	AT4G23600	1.77121	8.39298e-06	0.00026877
	AT4G24110	2.97703	1.9294e-07	4.61789e-05
YELLOW STRIPE like 1	AT4G24120	0.90854	0.000135197	0.00160662
alpha/beta-Hydrolases superfamily protein	AT4G24160	0.968486	1.04681e-06	9.27669e-05
glycosyl hydrolase 9A3	AT4G24260	1.58706	1.63369e-07	4.51195e-05
ubiquitin-associated (UBA)/TS-N domain-containing protein / octicosapeptide/Phox/Bemp1 (PB1) domain-containing protein	AT4G24690	1.15122	8.1378e-07	8.15896e-05
mitochondrion-localized small heat shock protein 23.6	AT4G25200	2.45067	0.000105258	0.00135523
	AT4G25330	1.28127	0.00028773	0.00271938
basic helix-loop-helix (bHLH) DNA-binding superfamily protein	AT4G25400	1.27575	3.13224e-05	0.000602413
Ribosomal protein L18ae family	AT4G26060	0.817493	2.37745e-07	4.85688e-05
nucleosome assembly protein1;1	AT4G26110	0.942971	8.13794e-08	3.50224e-05
cytokinin-responsive gata factor 1	AT4G26150	1.42418	2.0628e-05	0.000457536
phosphofructokinase 3	AT4G26270	1.00194	1.41375e-06	0.000105336
Protein of unknown function, DUF584	AT4G26950	2.28004	2.55051e-08	2.84648e-05
Aluminium induced protein with YGL and LRDR motifs	AT4G27450	3.24694	9.71643e-07	8.87919e-05
	AT4G27510	0.807418	3.28614e-05	0.00062008
	AT4G27580	1.06976	0.000121456	0.00149327
SPFH/Band 7/PHB domain-containing membrane-associated protein family	AT4G27585	1.04647	6.26457e-07	7.07437e-05
beta glucosidase 10	AT4G27830	1.25602	1.17944e-07	4.07144e-05
CCT motif family protein	AT4G27900	1.77561	1.09836e-05	0.000312437
manganese tracking factor for mitochondrial SOD2	AT4G27940	0.917062	7.52977e-06	0.000253166
Concanavalin A-like lectin protein kinase family protein	AT4G28350	1.15631	9.8056e-05	0.00129148
ADP/ATP carrier 3	AT4G28390	1.03565	5.67239e-07	6.84296e-05
	AT4G28460	1.32957	7.86837e-05	0.00111712
prohibitin 1	AT4G28510	0.791746	1.24967e-07	4.07144e-05
IQ-domain 25	AT4G29150	0.981497	0.000309125	0.00286785
low-molecular-weight cysteine-rich 25	AT4G29305	1.1238	8.92351e-05	0.00121388
cytokinin oxidase 4	AT4G29740	0.94813	0.000363174	0.0032217
homolog of CFIM-25	AT4G29820	0.734395	0.000118375	0.00146978
	AT4G29980	0.896422	0.00757371	0.0325953
xyloglucan endotransglucosylase/hydrolase 24	AT4G30270	0.810686	0.00343246	0.0175015
NAD(P)-binding Rossmann-fold superfamily protein	AT4G30470	1.1481	2.26392e-05	0.000485211
	AT4G30750	0.837624	3.43845e-07	5.53253e-05
SOS3-interacting protein 3	AT4G30960	0.973801	2.1898e-06	0.000131656
RNA-binding CRS1 / YhbY (CRM) domain-containing protein	AT4G31010	0.796713	1.0294e-05	0.000298651
FASCICLIN-like arabinogalactan protein 5 precursor	AT4G31370	1.06829	1.81674e-06	0.000119662
WRKY DNA-binding protein 11	AT4G31550	1.00552	0.000114472	0.00143511
ubiquitin-specific protease 18	AT4G31670	0.724813	9.95329e-05	0.00130295
glutathione peroxidase 7	AT4G31870	1.08717	0.001348	0.0085334
heat shock protein 70 (Hsp 70) family protein	AT4G32208	1.00115	1.86475e-05	0.000428068
Thioredoxin superfamily protein	AT4G33040	1.52317	2.0818e-07	4.67269e-05
calmodulin-binding family protein	AT4G33050	1.03244	0.000425289	0.00361112
Thiamine pyrophosphate dependent pyruvate decarboxylase family protein	AT4G33070	2.0255	4.63812e-07	6.42063e-05
Wound-responsive family protein	AT4G33560	2.02522	0.000158724	0.00179588
ROOT HAIR DEFECTIVE 6-LIKE 2	AT4G33880	0.922584	7.75847e-05	0.00110528
Peroxisomal membrane 22 kDa (Mpv17/PMP22) family protein	AT4G33905	2.0596	6.45827e-06	0.000233952
S-adenosyl-L-methionine-dependent methyltransferases superfamily protein	AT4G34050	0.721906	8.78468e-05	0.00120123
UDP-glucosyl transferase 73B3	AT4G34131	2.26899	9.95746e-09	2.37413e-05
UDP-glucosyltransferase 73B2	AT4G34135	3.26812	1.93605e-08	2.60394e-05
UDP-glucosyl transferase 73B1	AT4G34138	1.13625	1.83578e-06	0.000120669
SKP1-like 11	AT4G34210	0.71589	0.00031869	0.00293119
G-box binding factor 6	AT4G34590	1.2264	2.3036e-06	0.000134708
arginine decarboxylase 2	AT4G34710	1.15711	0.000602256	0.00468566
Plant neutral invertase family protein	AT4G34860	1.07539	2.47248e-05	0.000513868
myb domain protein 32	AT4G34990	0.84649	1.22837e-05	0.000333331
catalase 2	AT4G35090	0.837329	0.000100816	0.00131422
Transducin/WD40 repeat-like superfamily protein	AT4G35140	0.753946	0.000174556	0.00191053
LYS/HIS transporter 7	AT4G35180	1.04484	0.00166996	0.0100234
phosphoserine aminotransferase	AT4G35630	0.859433	0.000205927	0.00214234
RPM1-interacting protein 4 (RIN4) family protein	AT4G35655	0.794972	0.00487658	0.0230842
Peroxidase superfamily protein	AT4G36430	0.995287	0.000488587	0.00400193
	AT4G36500	0.722754	0.0044034	0.0213136
AAA-type ATPase family protein	AT4G36580	1.42115	2.07055e-07	4.67269e-05
other RNA	AT4G36648	0.778869	4.64812e-05	0.000775979
centrin 2	AT4G37010	0.803354	0.00032789	0.00299532
	AT4G37030	1.68001	1.13731e-06	9.49944e-05
	AT4G37290	2.00922	2.10927e-05	0.000464502
cytochrome P450, family 81, subfamily D, polypeptide 8	AT4G37370	1.35698	2.10414e-06	0.000128637
Peroxidase superfamily protein	AT4G37520	1.4767	3.33802e-06	0.000162877
phosphoenolpyruvate carboxykinase 1	AT4G37870	1.10441	0.00201001	0.0115666
mitochondrial heat shock protein 70-1	AT4G37910	0.765882	2.93347e-05	0.000576949
hydroxyproline-rich glycoprotein family protein	AT4G38080	0.716158	0.000129399	0.00155772
Pentatricopeptide repeat (PPR) superfamily protein	AT4G38150	0.73375	1.99475e-05	0.000448691
FAD/NAD(P)-binding oxidoreductase family protein	AT4G38540	1.63264	3.08784e-06	0.000157558
Arabidopsis phospholipase-like protein (PEARLI 4) family	AT4G38550	0.714184	0.000351583	0.0031444
F-box and associated interaction domains-containing protein	AT4G38870	0.752557	0.00106281	0.00712167
Glucose-1-phosphate adenylyltransferase family protein	AT4G39210	1.99022	1.20735e-05	0.000329751
NmrA-like negative transcriptional regulator family protein	AT4G39230	0.805118	3.26953e-05	0.000617795
cytochrome P450, family 96, subfamily A, polypeptide 9	AT4G39480	0.790178	9.97676e-05	0.00130536
cytochrome P450, family 96, subfamily A, polypeptide 11	AT4G39500	2.0937	0.00298847	0.0156914
	AT4G39675	1.51834	0.000130383	0.00156645
Lipase/lipooxygenase, PLAT/LH2 family protein	AT4G39730	0.885047	0.00029711	0.00277975
Thioredoxin superfamily protein	AT4G39740	1.09734	2.64744e-06	0.000144204
Integrase-type DNA-binding superfamily protein	AT4G39780	0.732028	6.3298e-07	7.08737e-05
Myosin heavy chain-related protein	AT4G40020	0.770834	0.000134372	0.00160044
other RNA	AT4G40065	1.86508	7.55102e-09	1.9441e-05
Carbohydrate-binding-like fold	AT5G01260	0.985412	2.94258e-05	0.000578455
	AT5G01445	1.0015	1.46336e-06	0.000107656
lectin receptor kinase a4.1	AT5G01550	0.78211	0.000741066	0.00547877
ferretin 1	AT5G01600	1.09979	1.54732e-05	0.000382484
RNI-like superfamily protein	AT5G01720	0.90741	0.000406678	0.00349331
metallothionein 2B	AT5G02380	0.906769	4.25397e-07	6.13016e-05
Plant protein 1589 of unknown function	AT5G02580	2.35807	8.16905e-08	3.50224e-05
	AT5G02770	0.906348	5.67372e-05	0.000892651
glutathione transferase lambda 1	AT5G02780	0.775488	0.0105249	0.0421815
Chaperone DnaJ-domain superfamily protein	AT5G03030	0.776518	0.000198192	0.00208213
	AT5G03204	1.03004	0.0113613	0.0448247
other RNA	AT5G03285	0.84436	0.0010754	0.00719136
UDP-Glycosyltransferase superfamily protein	AT5G03490	0.963826	3.43259e-05	0.00063962
RNA-binding (RRM/RBD/RNP motifs) family protein	AT5G03495	1.79191	1.86168e-07	4.61789e-05
Tetratricopeptide repeat (TPR)-like superfamily protein	AT5G03560	0.703193	7.05652e-05	0.00103376
D-mannose binding lectin protein with Apple-like carbohydrate-binding domain	AT5G03700	1.73908	4.17212e-08	2.89626e-05
TRF-like 10	AT5G03780	1.43948	2.94342e-06	0.000153321
F-box associated ubiquitination effector family protein	AT5G03970	0.709551	9.71231e-05	0.00128422
transposable element gene	AT5G04235	0.704343	0.000817122	0.00589078
zinc finger of Arabidopsis thaliana 6	AT5G04340	0.700291	0.00197251	0.0114025
Protein of unknown function (DUF3133)	AT5G05190	0.917943	1.38088e-06	0.00010396
nucleoprotein-related	AT5G05640	1.00303	6.4365e-06	0.000233486
	AT5G06165	0.780544	0.000489679	0.00400704
	AT5G06190	1.05816	4.53611e-07	6.37901e-05
ubiquitin activating enzyme 2	AT5G06460	0.943599	3.18141e-06	0.000159152
alpha/beta-Hydrolases superfamily protein	AT5G06570	0.717059	0.000223274	0.00226706
polygalacturonase inhibiting protein 1	AT5G06860	2.74947	1.63265e-07	4.51195e-05
F-box family protein	AT5G07610	0.985746	9.6791e-05	0.00128172
Cytochrome P450 superfamily protein	AT5G07990	1.59696	0.00178356	0.0105421
Tudor/PWWP/MBT domain-containing protein	AT5G08230	1.02465	3.56232e-05	0.000654494
	AT5G08760	1.07943	8.80966e-05	0.0012034
NAC (No Apical Meristem) domain transcriptional regulator superfamily protein	AT5G08790	1.49045	2.61282e-05	0.00053416
NAC domain containing protein 82	AT5G09330	0.952944	6.99767e-05	0.00102817
translocon at the outer membrane of chloroplasts 64-V	AT5G09420	0.938838	2.42935e-06	0.00013851
dicarboxylate carrier 3	AT5G09470	2.78906	2.1947e-07	4.74014e-05
Cox19-like CHCH family protein	AT5G09570	2.37846	4.97205e-06	0.00020296
mitochondrial HSO70 2	AT5G09590	0.967538	3.26292e-07	5.43344e-05
Putative endonuclease or glycosyl hydrolase	AT5G09840	0.722643	1.92461e-05	0.000437407
RING/U-box superfamily protein	AT5G10380	0.789948	3.84223e-05	0.00068458
SNOR77; snoRNA	AT5G10572	0.870245	1.07848e-05	0.000308791
	AT5G10625	0.7786	0.00037874	0.00331549
NAD(P)-binding Rossmann-fold superfamily protein	AT5G10730	0.744681	1.5784e-05	0.000387723
KNOTTED1-like homeobox gene 4	AT5G11060	0.968573	0.000231256	0.00233005
serine-rich protein-related	AT5G11090	0.729016	2.82908e-06	0.000149279
Protein of unknown function (DUF581)	AT5G11460	0.957365	2.65722e-05	0.000539888
aspartate aminotransferase 3	AT5G11520	0.851379	0.000283891	0.00269206
Thioredoxin superfamily protein	AT5G11930	1.04136	5.4678e-06	0.000213558
heat shock protein 17.6A	AT5G12030	2.03613	0.0117311	0.0459622
CRT (chloroquine-resistance transporter)-like transporter 3	AT5G12170	0.865407	3.06245e-05	0.000594514
	AT5G12340	1.35156	0.000120839	0.00148791
UDP-Glycosyltransferase superfamily protein	AT5G12890	0.986943	8.87834e-06	0.000275319
WRKY DNA-binding protein 75	AT5G13080	0.949873	0.000669272	0.00507459
Uncharacterised conserved protein UCP015417, vWA	AT5G13210	2.28622	9.84526e-07	8.91923e-05
related to AP2 6l	AT5G13330	1.24145	3.44077e-05	0.000640462
Auxin-responsive GH3 family protein	AT5G13360	0.826919	0.000124664	0.00151967
Auxin-responsive GH3 family protein	AT5G13370	1.40856	5.45349e-05	0.000868719
ADP/ATP carrier 2	AT5G13490	0.894362	5.31678e-08	3.06469e-05
zinc induced facilitator-like 1	AT5G13750	1.44369	3.16482e-06	0.000159152
Chalcone and stilbene synthase family protein	AT5G13930	1.02323	2.4945e-05	0.000516567
NAC domain containing protein 85	AT5G14490	1.00841	2.32896e-05	0.000493788
Major facilitator superfamily protein	AT5G14940	0.730111	0.0010138	0.00687761
voltage dependent anion channel 3	AT5G15090	0.818714	2.21594e-06	0.000132386
Protein of unknown function (DUF1637)	AT5G15120	4.19875	4.02842e-07	5.88655e-05
Ribosomal protein L34e superfamily protein	AT5G15260	0.789386	3.64752e-06	0.000171132
DNA/RNA polymerases superfamily protein	AT5G15700	0.806059	1.46143e-05	0.000371765
	AT5G15853	0.776604	3.40656e-05	0.000636126
O-acyltransferase (WSD1-like) family protein	AT5G16350	0.718289	0.000880989	0.00621539
Homeodomain-like superfamily protein	AT5G16560	0.721362	0.00139746	0.00875882
AAA-type ATPase family protein	AT5G16930	0.762211	0.00027458	0.00262969
Zinc-binding dehydrogenase family protein	AT5G16960	1.38375	2.25859e-05	0.000484945
alkenal reductase	AT5G16970	1.43431	2.0946e-05	0.000462611
Zinc-binding dehydrogenase family protein	AT5G16980	1.59847	5.3803e-05	0.000861735
Zinc-binding dehydrogenase family protein	AT5G16990	1.12522	1.53338e-08	2.60394e-05
Zinc-binding dehydrogenase family protein	AT5G17000	1.40585	2.50923e-07	4.93009e-05
Major facilitator superfamily protein	AT5G17010	1.02176	0.000258872	0.00251647
UDP-glucosyl transferase 78D2	AT5G17050	1.0116	0.00248994	0.0136371
glutathione S-transferase phi 12	AT5G17220	1.68	0.000657251	0.00501461
Thiamine pyrophosphate dependent pyruvate decarboxylase family protein	AT5G17380	0.972629	0.000117008	0.00145915
alpha/beta-Hydrolases superfamily protein	AT5G17780	1.00233	0.000201496	0.00210376
calcium exchanger 7	AT5G17860	1.12997	1.58742e-06	0.000112827
UTP:galactose-1-phosphate uridylyltransferases;ribose-5-phosphate adenylyltransferases	AT5G18200	0.815214	6.22192e-07	7.07437e-05
Aquaporin-like superfamily protein	AT5G18290	0.854195	0.000106469	0.00136613
	AT5G18310	0.824941	0.000103283	0.00133636
Aluminium induced protein with YGL and LRDR motifs	AT5G19140	0.852861	0.000676103	0.00511308
NAD(P)-binding Rossmann-fold superfamily protein	AT5G19440	1.53021	1.6594e-07	4.52919e-05
aspartate aminotransferase 2	AT5G19550	1.53796	6.78651e-07	7.30964e-05
AAA-type ATPase family protein	AT5G20000	0.819355	3.25971e-06	0.00016141
RAS-related nuclear protein-1	AT5G20010	1.15368	2.38786e-08	2.84648e-05
RAS-related GTP-binding nuclear protein 2	AT5G20020	0.870675	1.0627e-05	0.000305943
Tetratricopeptide repeat (TPR)-like superfamily protein	AT5G20190	0.924048	1.15551e-06	9.62081e-05
sucrose phosphate synthase 1F	AT5G20280	0.848363	0.000477989	0.00393602
EF-TU receptor	AT5G20480	1.33841	2.03358e-07	4.65805e-05
RING/U-box superfamily protein	AT5G20910	1.0135	6.06187e-07	7.06054e-05
embryo defective 1379	AT5G21140	1.05823	3.72175e-07	5.73141e-05
Calcium-dependent phosphotriesterase superfamily protein	AT5G22020	0.900409	5.06711e-05	0.000826462
FAD/NAD(P)-binding oxidoreductase family protein	AT5G22140	0.866607	0.00027638	0.0026397
Polynucleotidyl transferase, ribonuclease H-like superfamily protein	AT5G22250	0.838296	0.000534619	0.00428071
NAC domain containing protein 89	AT5G22290	0.739003	4.1316e-05	0.000718088
nitrilase 4	AT5G22300	2.29462	2.70481e-06	0.000145822
nicotinamidase 2	AT5G23230	0.782077	0.000380927	0.00332964
Mitochondrial transcription termination factor family protein	AT5G23930	0.992072	1.38667e-05	0.000359903
chitinase A	AT5G24090	1.03452	0.000196683	0.00206999
sigma factor E	AT5G24120	0.713809	0.00158462	0.00963306
alpha/beta-Hydrolases superfamily protein	AT5G24200	1.19918	7.41065e-05	0.00106791
gamma-irradiation and mitomycin c induced 1	AT5G24280	1.96138	1.4091e-06	0.000105289
YELLOW STRIPE like 2	AT5G24380	1.15943	1.58827e-05	0.000389486
	AT5G24460	0.794728	1.02891e-05	0.000298651
Protein of unknown function, DUF599	AT5G24600	0.857484	0.00257338	0.0139822
	AT5G24640	1.44084	4.37178e-05	0.000747629
Protein of unknown function (DUF1162)	AT5G24740	0.778248	7.18861e-05	0.00104704
Protein of unknown function (DUF1336)	AT5G24990	0.796261	8.18018e-05	0.00114361
KNOTTED1-like homeobox gene 3	AT5G25220	0.961146	4.65742e-05	0.000776769
SPFH/Band 7/PHB domain-containing membrane-associated protein family	AT5G25250	0.703419	0.00913608	0.0378146
SPFH/Band 7/PHB domain-containing membrane-associated protein family	AT5G25260	0.943101	0.00837796	0.0352186
Flavin-binding monooxygenase family protein	AT5G25620	0.7264	0.00255236	0.0138982
Tesmin/TSO1-like CXC domain-containing protein	AT5G25790	0.711787	0.000311585	0.00288455
Protein kinase family protein with leucine-rich repeat domain	AT5G25930	1.18748	4.45314e-05	0.000756428
WRKY DNA-binding protein 50	AT5G26170	2.17652	7.23981e-07	7.54984e-05
ChaC-like family protein	AT5G26220	1.47388	6.48168e-06	0.000234638
5'-3' exonuclease family protein	AT5G26680	0.718428	4.44476e-05	0.000755603
TOPLESS-related 3	AT5G27030	0.920635	4.35217e-05	0.000745311
Frigida-like protein	AT5G27230	1.12644	0.000211365	0.00218075
peroxisomal adenine nucleotide carrier 2	AT5G27520	0.958129	0.001084	0.00723687
long-chain acyl-CoA synthetase 7	AT5G27600	1.33588	4.75487e-05	0.000787534
Hypoxia-responsive family protein	AT5G27760	1.13956	4.64036e-05	0.000775671
cysteine synthase D2	AT5G28020	0.720651	0.00145746	0.00906016
	AT5G28996	1.19325	0.00171181	0.0102198
xylogalacturonan deficient 1	AT5G33290	1.41455	5.17499e-07	6.60471e-05
mto 1 responding up 1	AT5G35490	0.870603	0.000309592	0.00287117
	AT5G35690	1.16674	2.8636e-08	2.89626e-05
Cytochrome P450 superfamily protein	AT5G36130	1.77084	3.68223e-06	0.000171687
cytochrome P450, family 716, subfamily A, polypeptide 2	AT5G36140	1.0622	2.3536e-05	0.000498095
putative pentacyclic triterpene synthase 3	AT5G36150	0.867606	0.00160813	0.00973375
cytochrome p450 81d1	AT5G36220	1.40539	8.24371e-05	0.00114729
NDR1/HIN1-like 25	AT5G36970	1.16615	0.0013683	0.00862341
glutamine synthase clone R1	AT5G37600	0.936281	8.40409e-05	0.00116498
SGNH hydrolase-type esterase superfamily protein	AT5G37690	0.973498	7.24775e-06	0.000248317
S-adenosyl-L-methionine-dependent methyltransferases superfamily protein	AT5G38100	0.710467	0.00372372	0.0186543
Class I glutamine amidotransferase-like superfamily protein	AT5G38200	1.16796	3.98531e-05	0.00070126
S-adenosyl-L-methionine-dependent methyltransferases superfamily protein	AT5G38780	0.767931	0.000637184	0.00489784
HXXXD-type acyl-transferase family protein	AT5G39050	0.737401	0.00254868	0.0138839
Protein of unknown function (DUF1666)	AT5G39785	0.825616	0.00136686	0.00861641
Ribosomal protein S4	AT5G39850	1.40543	8.27104e-08	3.50224e-05
Protein of unknown function (DUF1637)	AT5G39890	2.38139	2.45637e-05	0.000511498
AAA-ATPase 1	AT5G40010	1.186	0.00113218	0.00746824
60S acidic ribosomal protein family	AT5G40040	1.01472	7.66567e-06	0.000254903
RNA-binding (RRM/RBD/RNP motifs) family protein	AT5G40490	0.744213	4.34452e-06	0.000187417
	AT5G40690	1.0726	4.08277e-06	0.000180571
Domain of unknown function (DUF23)	AT5G40720	0.763969	0.000146035	0.00169762
glucose-6-phosphate dehydrogenase 6	AT5G40760	0.884171	6.23532e-06	0.000230167
DEK, chromatin associated protein	AT5G42060	1.04922	1.12946e-05	0.00031852
Concanavalin A-like lectin protein kinase family protein	AT5G42120	0.7231	0.000296187	0.00277466
	AT5G42445	0.703954	0.000349969	0.00313424
allene oxide synthase	AT5G42650	1.4241	6.12099e-05	0.000942938
dihydroflavonol 4-reductase	AT5G42800	1.61349	0.0018428	0.0108196
	AT5G43150	1.20056	8.56075e-07	8.42487e-05
zinc-finger protein 3	AT5G43170	1.14509	0.000133992	0.00159769
chaperone protein dnaJ-related	AT5G43260	0.81736	6.34456e-06	0.000231958
Putative membrane lipoprotein	AT5G43285	1.07011	0.000448749	0.00375783
WRKY DNA-binding protein 49	AT5G43290	1.46994	0.000192301	0.00203845
2-oxoglutarate (2OG) and Fe(II)-dependent oxygenase superfamily protein	AT5G43450	2.07992	1.34732e-06	0.000102911
Putative membrane lipoprotein	AT5G43510	0.818665	0.00075534	0.00555136
Serine protease inhibitor, potato inhibitor I-type family protein	AT5G43580	0.736284	0.00176717	0.0104665
chlorophyllase 2	AT5G43860	1.40551	6.55387e-08	3.1214e-05
Toll-Interleukin-Resistance (TIR) domain family protein	AT5G44910	0.763254	0.000160822	0.00180986
NPR1-like protein 3	AT5G45110	0.718503	0.000173407	0.00190211
cytochrome P450, family 707, subfamily A, polypeptide 3	AT5G45340	1.50551	6.24221e-05	0.000954857
solute:sodium symporters;urea transmembrane transporters	AT5G45380	1.08457	0.00141926	0.00887108
	AT5G45410	0.743027	6.58062e-07	7.22134e-05
ornithine-delta-aminotransferase	AT5G46180	0.762165	0.000327634	0.00299351
	AT5G46295	1.08569	0.00111822	0.00741247
SCP1-like small phosphatase 4	AT5G46410	1.00719	2.82742e-05	0.000564558
Protein of unknown function (DUF581)	AT5G47060	0.714214	0.000215502	0.00221321
HSP20-like chaperones superfamily protein	AT5G47600	1.06491	8.88616e-06	0.000275319
eukaryotic release factor 1-1	AT5G47880	1.07648	1.72541e-06	0.000116181
cytochrome P450, family 705, subfamily A, polypeptide 5	AT5G47990	0.717407	0.00308645	0.0161075
	AT5G48175	0.718774	0.00296715	0.0156139
nitrile specifier protein 5	AT5G48180	1.14314	4.83364e-07	6.43512e-05
glutamate receptor 1.3	AT5G48410	0.87042	0.000121479	0.00149327
defense protein-related	AT5G48657	1.12206	1.62146e-06	0.000113349
Ubiquitin-like superfamily protein	AT5G48710	1.2121	8.68006e-06	0.000273128
x-ray induced transcript 1	AT5G48720	0.714844	2.00374e-05	0.000449246
Tetratricopeptide repeat (TPR)-like superfamily protein	AT5G48850	2.09946	3.14989e-08	2.89626e-05
peroxisomal 3-keto-acyl-CoA thiolase 2	AT5G48880	0.835926	0.000330564	0.00301188
	AT5G49110	0.87177	0.000789812	0.00574682
myb domain protein 111	AT5G49330	1.34557	4.42733e-05	0.000753757
Ca2+-binding protein 1	AT5G49480	2.08114	4.43494e-08	2.89626e-05
Putative methyltransferase family protein	AT5G49560	0.88841	2.44347e-05	0.000510433
SAUR-like auxin-responsive protein family	AT5G50760	1.24051	0.000162322	0.00182036
Nodulin MtN3 family protein	AT5G50800	3.12938	3.00043e-07	5.22872e-05
Histone superfamily protein	AT5G50930	1.18463	0.000183802	0.00197605
RNA-binding KH domain-containing protein	AT5G50940	0.770918	9.33062e-05	0.0012511
ubiquinol-cytochrome C chaperone family protein	AT5G51220	0.740196	5.13434e-06	0.000207168
HSP20-like chaperones superfamily protein	AT5G51440	1.53128	7.52583e-06	0.000253166
Plant invertase/pectin methylesterase inhibitor superfamily	AT5G51500	1.86464	9.12949e-07	8.62844e-05
hydroxyproline-rich glycoprotein family protein	AT5G51680	0.713433	0.000387365	0.0033713
pfkB-like carbohydrate kinase family protein	AT5G51830	1.27458	1.62291e-07	4.51195e-05
MATE efflux family protein	AT5G52450	0.894545	5.53859e-05	0.000877443
heat shock protein 90.1	AT5G52640	1.14252	0.00173326	0.0103209
Heavy metal transport/detoxification superfamily protein	AT5G52750	1.98292	0.000190798	0.00202594
NAD(P)-binding Rossmann-fold superfamily protein	AT5G52810	1.14725	5.3435e-07	6.70545e-05
WD-40 repeat family protein / notchless protein, putative	AT5G52820	0.748029	1.235e-05	0.000334438
Protein of unknown function (DUF295)	AT5G52940	2.44084	4.09354e-08	2.89626e-05
	AT5G53030	1.11492	0.000136944	0.00162151
RING/U-box superfamily protein	AT5G53110	0.79929	2.68977e-05	0.000545167
Protein of unknown function (DUF295)	AT5G53230	2.07412	7.06095e-07	7.51268e-05
Protein of unknown function (DUF295)	AT5G53240	1.59162	2.68809e-06	0.000145382
cytokinin response factor 3	AT5G53290	1.26971	1.68204e-06	0.000115228
CCT motif family protein	AT5G53420	1.54292	1.72387e-06	0.000116181
YELLOW STRIPE like 3	AT5G53550	0.759396	6.11062e-05	0.000941617
CBS domain-containing protein	AT5G53750	1.21626	0.000152162	0.00174483
early nodulin-like protein 1	AT5G53870	1.68748	1.07425e-05	0.000308253
Tyrosine transaminase family protein	AT5G53970	1.07142	6.3676e-06	0.000231958
UDP-glucose:flavonoid 3-o-glucosyltransferase	AT5G54060	1.56914	0.00341231	0.0174267
	AT5G54095	1.92692	8.95664e-07	8.52653e-05
SPFH/Band 7/PHB domain-containing membrane-associated protein family	AT5G54100	1.19813	2.31588e-07	4.83973e-05
Protein of unknown function (DUF295)	AT5G54450	1.2539	1.09487e-06	9.40644e-05
Protein of unknown function (DUF295)	AT5G54550	1.57699	8.27922e-08	3.50224e-05
Protein of unknown function (DUF295)	AT5G54560	1.95857	4.79369e-07	6.42935e-05
galacturonosyltransferase 12	AT5G54690	0.7882	0.00138416	0.00870039
Ras-related small GTP-binding family protein	AT5G54840	0.729745	7.36021e-05	0.00106298
pyruvate decarboxylase-2	AT5G54960	1.05747	1.5027e-06	0.000109324
Protein of unknown function (DUF295)	AT5G55150	1.0875	1.53431e-05	0.000380608
Co-chaperone GrpE family protein	AT5G55200	1.37644	1.27289e-09	1.371e-05
Protein of unknown function (DUF295)	AT5G55270	1.72881	1.12443e-07	4.07144e-05
	AT5G55570	0.88524	5.97344e-06	0.000224288
	AT5G55620	0.855323	3.0979e-06	0.000157666
nicotianamine synthase 2	AT5G56080	0.750411	0.00129299	0.00825796
Pyruvate kinase family protein	AT5G56350	1.13328	3.85811e-07	5.80248e-05
phosphofructokinase 7	AT5G56630	0.71553	0.000252773	0.00247507
calmodulin-binding family protein	AT5G57010	1.534	1.55984e-05	0.000385035
cytochrome P450, family 81, subfamily F, polypeptide 2	AT5G57220	1.29595	0.00289067	0.0153121
AINTEGUMENTA-like 5	AT5G57390	1.1382	0.00790009	0.0336931
hydroxyproline-rich glycoprotein family protein	AT5G58210	1.2339	4.31089e-08	2.89626e-05
regulatory particle triple-A ATPase 3	AT5G58290	0.788301	0.00029952	0.00279503
with no lysine (K) kinase 4	AT5G58350	0.809758	1.57423e-05	0.000387129
Protein kinase superfamily protein	AT5G58540	1.2087	7.77886e-06	0.000257122
	AT5G58570	0.846425	0.000123394	0.00150839
plant peptide containing sulfated tyrosine 1	AT5G58650	1.0707	7.96435e-05	0.00112604
	AT5G59060	0.796416	0.000396217	0.00342335
ROTUNDIFOLIA like 5	AT5G59510	0.998832	0.000206293	0.00214445
Leucine-rich repeat protein kinase family protein	AT5G59680	0.876293	0.00583413	0.0265643
zinc finger (C3HC4-type RING finger) family protein	AT5G60250	2.2156	1.37358e-07	4.22473e-05
Preprotein translocase Sec, Sec61-beta subunit protein	AT5G60460	0.916765	4.71961e-07	6.42063e-05
Anion-transporting ATPase	AT5G60730	0.762567	0.00059393	0.00463946
ABC transporter family protein	AT5G60790	0.939987	0.000186434	0.00199586
exocyst subunit exo70 family protein E2	AT5G61010	1.42164	2.26329e-06	0.000133994
glycine-rich RNA-binding protein 3	AT5G61030	0.843194	3.1802e-06	0.000159152
Uncharacterised conserved protein (UCP012943)	AT5G61490	1.69514	7.15959e-06	0.000246747
peptidemethionine sulfoxide reductase 1	AT5G61640	0.993725	2.84697e-05	0.000567167
inositol polyphosphate kinase 2 beta	AT5G61760	0.825566	7.51673e-05	0.00108141
	AT5G61820	2.26929	2.08429e-08	2.66657e-05
peptidoglycan-binding LysM domain-containing protein	AT5G62150	1.33171	5.16551e-08	3.05276e-05
glutathione S-transferase tau 9	AT5G62480	1.09857	1.01756e-05	0.000297354
NAC domain containing protein 102	AT5G63790	1.71265	4.27617e-06	0.000185527
Inositol monophosphatase family protein	AT5G64000	1.09811	1.49049e-05	0.000374974
NAC domain containing protein 103	AT5G64060	1.5759	5.48991e-06	0.000213901
	AT5G64230	0.825048	0.000444509	0.00373546
conserved peptide upstream open reading frame 22	AT5G64552	1.24227	1.06126e-05	0.000305864
WRKY DNA-binding protein 51	AT5G64810	1.5562	3.08173e-05	0.000597594
elicitor peptide 3 precursor	AT5G64905	1.23008	0.000276234	0.00263927
RAB GTPase homolog H1A	AT5G64990	0.852929	0.000146827	0.00170426
acyl-CoA oxidase 2	AT5G65110	1.0883	9.53493e-05	0.00126743
MATE efflux family protein	AT5G65380	0.798882	1.20808e-05	0.000329751
beta HLH protein 93	AT5G65640	1.59185	6.08465e-08	3.1214e-05
2-oxoglutarate dehydrogenase, E1 component	AT5G65750	0.780331	5.83874e-06	0.000221931
myb domain protein 68	AT5G65790	0.746072	1.95665e-05	0.000443029
phytosulfokine 5 precursor	AT5G65870	0.708352	0.000227785	0.00230172
	AT5G66052	0.800754	0.000592639	0.00463145
RADIATION SENSITIVE 17	AT5G66130	1.29498	7.01236e-06	0.000245173
Peroxidase superfamily protein	AT5G66390	1.00805	2.00261e-05	0.000449246
	AT5G66480	1.52084	2.92905e-06	0.000153181
snoRNA	AT5G66567	1.11708	1.32612e-05	0.000350606
Protein of unknown function (DUF607)	AT5G66650	1.75596	5.49699e-06	0.000213901
Protein of unknown function (DUF677)	AT5G66670	0.762394	5.43643e-05	0.000867019
Protein of unknown function (DUF677)	AT5G66675	0.706474	5.30794e-06	0.00021013
	AT5G66820	0.884131	0.000132761	0.00158702
F-box/RNI-like superfamily protein	AT5G67140	1.13357	8.76895e-07	8.45967e-05
natural resistance associated macrophage protein 4	AT5G67330	1.06122	2.10052e-05	0.000463477
	AT5G67350	0.709542	6.13589e-05	0.000944956
	AT5G67490	0.734936	2.22318e-06	0.000132667
P-loop containing nucleoside triphosphate hydrolases superfamily protein	AT5G67630	0.732806	6.81072e-05	0.00100979
a) The values represent the log 2 ratio (plants treated with NaCl in the presence of ethanol / plants
treated with NaCl in the absence of ethanol). The genes with the following categories are listed:
log 2 ratio (plants treated with NaCl in the presence of ethanol / plants treated with NaCl in the
absence of ethanol) ≥ 0.7, FDR ≤ 0.05, t-test ≤ 0.05.

## Sheet: Table S4
Supplementary Table S4. List of 169 high-salinity stress-inducible genesa) with higher expression in the presence of ethanol under high-salinity stress.
Gene name	AGI code	salt/control			ethanol/control under salt-stress
		ratio b)	p-value	BH FDR	ratio c)	p-value	BH FDR
NAC domain containing protein 1	AT1G01010	1.01515	0.000215561	0.00504098	0.971701	0.000708414	0.00530239
NAC (No Apical Meristem) domain transcriptional regulator superfamily protein	AT1G01720	1.3981	5.3446e-07	0.00021902	1.37885	1.61264e-06	0.000113319
NAC domain containing protein 5	AT1G02250	0.792184	9.68266e-05	0.00308563	0.810571	0.000108049	0.00137864
P-glycoprotein 11	AT1G02520	2.59503	8.59455e-07	0.000268344	1.9137	7.53408e-06	0.000253166
P-glycoprotein 12	AT1G02530	2.37293	2.7779e-06	0.00042564	1.82101	1.35764e-05	0.000355965
UDP-glucosyltransferase 75B1	AT1G05560	1.70774	3.06948e-06	0.000450999	1.74857	2.84738e-07	5.18592e-05
Protein of unknown function (DUF761)	AT1G11210	2.63445	7.95564e-09	3.47754e-05	1.05834	8.90587e-06	0.000275537
Protein of unknown function (DUF1262)	AT1G13520	0.847397	0.00146414	0.0176674	0.928365	0.000272288	0.00261394
Peroxidase superfamily protein	AT1G14540	2.00823	9.26023e-06	0.000810912	1.00748	0.00043661	0.00368732
lipoxygenase 3	AT1G17420	1.23627	1.51978e-05	0.0010615	0.870439	0.00237128	0.0131414
Protein of unknown function (DUF789)	AT1G17830	1.13951	6.48242e-05	0.00241132	1.04488	0.000155695	0.0017754
	AT1G19020	1.20298	0.00152136	0.0181532	1.44624	0.000658147	0.00501926
	AT1G19530	1.12182	0.00568582	0.0448871	2.14347	2.91647e-05	0.000575764
cytochrome P450, family 722, subfamily A, polypeptide 1	AT1G19630	1.09088	0.000425051	0.00778696	2.42363	1.37368e-07	4.22473e-05
salt tolerance zinc finger	AT1G27730	1.0871	0.00539878	0.0434837	1.18961	0.00649796	0.0289194
purine permease 1	AT1G28230	0.769822	0.000712199	0.0107659	0.749279	0.000951657	0.00657424
COLD REGULATED 314 INNER MEMBRANE 1	AT1G29395	0.840739	9.73864e-06	0.000822353	1.13771	3.91414e-06	0.000178148
FAD-binding Berberine family protein	AT1G30700	1.08956	5.70138e-05	0.00224351	1.48403	2.11585e-06	0.000128855
NAC domain protein 13	AT1G32870	1.62109	5.58108e-08	8.87121e-05	1.17448	3.93373e-07	5.81239e-05
MATE efflux family protein	AT1G33100	0.767669	1.28819e-06	0.00032024	1.22664	2.41063e-07	4.85688e-05
Ankyrin repeat family protein	AT1G34050	3.26889	9.10319e-07	0.000272856	1.23466	0.000328807	0.00300109
Heavy metal transport/detoxification superfamily protein	AT1G51090	1.67672	2.59425e-05	0.00144657	0.957106	0.000272828	0.00261769
	AT1G52855	1.3045	0.000381439	0.00724928	0.72686	0.0062921	0.0281844
NAC domain containing protein 19	AT1G52890	1.36401	0.00117156	0.015099	2.55347	4.89531e-05	0.000803584
	AT1G53625	1.34049	2.50979e-06	0.000412691	1.60743	0.00015116	0.00173842
ZCF37	AT1G59590	0.869825	0.000615607	0.00977036	1.16505	0.000966279	0.00664463
F-box family protein	AT1G61340	0.969236	0.00188362	0.0209552	0.811236	0.00585329	0.026631
PAK-box/P21-Rho-binding family protein	AT1G61795	0.939228	2.29419e-05	0.00134848	0.775793	0.000112989	0.00142283
Flavin-binding monooxygenase family protein	AT1G62580	0.729225	0.000404511	0.00753937	3.88982	1.75755e-08	2.60394e-05
beta vacuolar processing enzyme	AT1G62710	1.3211	3.5167e-06	0.000474203	1.0398	1.17899e-05	0.000325671
NAD(P)-binding Rossmann-fold superfamily protein	AT1G64590	1.99218	1.22177e-06	0.000314626	1.19372	1.5068e-06	0.000109471
methionine gamma-lyase	AT1G64660	1.29321	5.28132e-06	0.000607073	1.38301	1.59031e-06	0.000112851
cytochrome P450, family 89, subfamily A, polypeptide 5	AT1G64950	0.870825	2.87933e-05	0.00153877	1.40609	3.36252e-07	5.49164e-05
MATE efflux family protein	AT1G66760	1.25504	0.000117389	0.00347686	0.710808	0.00546209	0.0252186
Protein kinase superfamily protein	AT1G66880	1.12184	2.69826e-05	0.00147533	0.77472	0.000251939	0.00247059
Copine (Calcium-dependent phospholipid-binding protein) family	AT1G67800	0.734384	0.000290304	0.00610528	1.05488	1.6892e-05	0.000402875
alpha/beta-Hydrolases superfamily protein	AT1G68620	1.35302	0.000428976	0.00782963	1.02012	0.00386069	0.0191915
EXS (ERD1/XPR1/SYG1) family protein	AT1G69480	1.88159	1.23574e-05	0.000944891	1.40953	5.08151e-05	0.000828553
Protein kinase superfamily protein	AT1G69790	0.982012	9.58574e-06	0.000820245	1.21877	7.52861e-06	0.000253166
Core-2/I-branching beta-1,6-N-acetylglucosaminyltransferase family protein	AT1G73810	1.04767	2.25923e-06	0.000392403	0.743984	3.54154e-05	0.00065343
Leucine-rich repeat protein kinase family protein	AT1G74360	1.10401	0.000397377	0.00745761	0.821886	0.00166735	0.0100102
PLATZ transcription factor family protein	AT1G76590	0.827592	7.11607e-05	0.00253578	1.45261	5.35421e-06	0.000211538
	AT1G76600	2.31645	2.64399e-06	0.000418649	1.26992	0.000295656	0.00277208
NAC domain containing protein 32	AT1G77450	1.4887	7.44384e-05	0.00260306	2.23916	5.94653e-06	0.000224288
glutathione S-transferase TAU 22	AT1G78340	2.41603	1.74157e-06	0.000359328	2.71953	2.13587e-07	4.70905e-05
sulphotransferase 12	AT2G03760	2.00574	2.16901e-05	0.00130774	1.64327	5.13722e-05	0.000834265
MATE efflux family protein	AT2G04070	2.63186	8.93607e-07	0.000270944	1.89766	8.15056e-07	8.15896e-05
Auxin efflux carrier family protein	AT2G17500	0.724312	0.000617805	0.00979044	1.27748	5.892e-06	0.000223632
RPM1-interacting protein 4 (RIN4) family protein	AT2G17660	1.19817	0.00597766	0.0463766	1.72891	0.00105098	0.00706138
Peroxidase superfamily protein	AT2G18150	1.02131	0.000509183	0.0086914	0.763799	0.00182382	0.0107249
P-loop containing nucleoside triphosphate hydrolases superfamily protein	AT2G18193	2.53223	2.81901e-06	0.000428604	2.67354	4.09988e-09	1.9441e-05
	AT2G23270	2.14399	1.67195e-05	0.00111936	1.93624	3.87317e-05	0.000687989
NAD(P)-binding Rossmann-fold superfamily protein	AT2G23910	0.772205	0.000754275	0.0111945	1.56072	9.91009e-06	0.000293024
alpha carbonic anhydrase 2	AT2G28210	1.10357	1.55663e-05	0.00107871	1.05856	0.000124756	0.00152044
Protein of unknown function, DUF584	AT2G28400	1.26647	0.000243006	0.00544422	0.893083	0.0067214	0.0296611
Tetratricopeptide repeat (TPR)-like superfamily protein	AT2G29670	1.2902	5.69705e-05	0.00224349	3.2405	1.04846e-06	9.27669e-05
WRKY DNA-binding protein 25	AT2G30250	1.11477	4.85079e-06	0.00058225	0.843358	7.23248e-06	0.000247956
Exostosin family protein	AT2G31990	0.903181	3.3761e-06	0.00047224	0.757456	7.81721e-05	0.00111153
ERF family protein 38	AT2G35700	0.73319	0.00464865	0.0392414	1.51693	0.000114355	0.00143433
UDP-glucosyl transferase 73C1	AT2G36750	1.13992	0.000474066	0.0083055	2.75159	3.19923e-06	0.000159366
WRKY DNA-binding protein 33	AT2G38470	1.01305	0.00130475	0.0162795	1.06042	0.00100304	0.00682407
	AT2G41730	3.61834	9.60805e-10	2.5199e-05	1.33328	7.21069e-06	0.000247857
NAC domain containing protein 42	AT2G43000	1.1867	0.000235261	0.0053491	1.24516	9.37431e-05	0.00125567
beta glucosidase 28	AT2G44460	0.78774	0.000521883	0.00882451	4.57226	2.85723e-07	5.18592e-05
RING/U-box superfamily protein	AT2G44578	0.868019	0.0016407	0.0191801	2.26862	3.85193e-05	0.000685377
Protein of unknown function (DUF1442)	AT2G45360	1.13281	1.92239e-05	0.00121726	1.40041	5.96182e-06	0.000224288
RING/U-box superfamily protein	AT2G46494	0.997904	0.00145769	0.0176104	1.30887	0.000433876	0.00366896
RING/U-box superfamily protein	AT2G46495	1.15773	6.53622e-05	0.00241972	1.56751	1.18171e-05	0.000325962
ATP binding cassette subfamily B4	AT2G47000	1.03744	0.000453354	0.00810547	1.73381	2.29777e-06	0.000134528
Integrase-type DNA-binding superfamily protein	AT2G47520	2.81428	8.30639e-07	0.000264063	1.60601	3.13397e-07	5.30288e-05
B-box type zinc finger protein with CCT domain	AT2G47890	1.09174	3.8607e-06	0.000507011	1.03914	2.46853e-06	0.00013972
Peroxidase superfamily protein	AT3G01420	1.15742	0.000113486	0.0034133	1.30704	1.66995e-07	4.52919e-05
	AT3G01513	0.723926	0.000240699	0.00540465	1.01515	1.29512e-05	0.000345897
WRKY DNA-binding protein 45	AT3G01970	0.849032	0.00570014	0.0449461	1.16333	0.000823616	0.00592566
NAC domain containing protein 53	AT3G10500	1.04081	1.47208e-06	0.000331401	1.40888	2.62053e-08	2.86369e-05
	AT3G10930	1.26067	0.00115291	0.014952	1.12819	0.00506862	0.0237856
plant U-box 24	AT3G11840	1.18147	4.49013e-06	0.000559963	0.744149	0.000445179	0.00373621
	AT3G13432	1.44365	2.03633e-05	0.00126257	1.17931	7.49792e-05	0.00107959
	AT3G13950	1.09682	2.63265e-06	0.000418649	1.07036	4.55805e-06	0.000192605
	AT3G14060	0.804964	0.000727949	0.0109218	0.827847	0.000542488	0.00432523
alternative oxidase 1A	AT3G22370	3.12639	1.1599e-07	0.000110621	1.40281	7.26047e-07	7.55636e-05
AGC (cAMP-dependent, cGMP-dependent and protein kinase C) kinase family protein	AT3G25250	2.36042	2.50055e-06	0.000412465	1.78811	8.33867e-06	0.000268277
	AT3G25597	1.05517	2.60549e-06	0.000418649	0.973534	2.10255e-05	0.000463586
ATPase E1-E2 type family protein / haloacid dehalogenase-like hydrolase family protein	AT3G25610	0.862589	1.44933e-05	0.00104045	1.15436	2.34582e-06	0.000136568
inflorescence deficient in abscission (IDA)-like 1	AT3G25655	2.12871	1.79293e-06	0.000362439	0.906034	0.00302165	0.0158324
Nodulin MtN3 family protein	AT3G28007	1.21997	2.1319e-05	0.00129279	0.833775	0.000322955	0.002959
P-loop containing nucleoside triphosphate hydrolases superfamily protein	AT3G28580	1.72069	6.10682e-05	0.00233459	1.36179	0.000217897	0.00222842
Cytochrome P450 superfamily protein	AT3G28740	1.24722	0.000748316	0.0111228	4.31789	8.02591e-07	8.11736e-05
Calcium-binding EF-hand family protein	AT3G29000	1.26762	0.0023962	0.0246935	1.36561	0.00223252	0.0125501
HXXXD-type acyl-transferase family protein	AT3G29670	0.73628	0.00164135	0.0191834	1.56307	2.44309e-05	0.000510433
	AT3G45730	2.25563	2.68267e-07	0.000164115	1.59824	4.22728e-08	2.89626e-05
protein kinase-related	AT3G46280	0.747062	0.000313982	0.00642591	0.955937	2.19753e-05	0.000476319
ABC2 homolog 6	AT3G47780	0.836124	0.000184072	0.00460654	1.18958	1.77196e-05	0.000416024
cytochrome P450, family 94, subfamily B, polypeptide 3	AT3G48520	1.96116	6.39354e-05	0.00239377	0.955634	0.0116369	0.0456855
response to low sulfur 3	AT3G49570	1.74006	1.85482e-07	0.000139758	1.41698	6.21941e-07	7.07437e-05
response to low sulfur 1	AT3G49580	2.22349	1.50169e-06	0.000332957	1.99846	5.15532e-07	6.60471e-05
cooperatively regulated by ethylene and jasmonate 1	AT3G50260	0.973138	0.000501049	0.00860859	1.33586	0.000127001	0.00153779
UDP-glucosyl transferase 73C7	AT3G53160	0.768117	0.0011084	0.0145459	1.25092	0.000117275	0.00146117
S-adenosyl-L-methionine-dependent methyltransferases superfamily protein	AT3G54150	1.12112	0.000354967	0.00689609	1.20302	0.00138315	0.00869612
homolog of carrot EP3-3 chitinase	AT3G54420	1.24805	6.21693e-07	0.00024336	0.860373	1.34754e-05	0.000354483
	AT3G54520	1.74011	6.64395e-06	0.000670196	2.13784	3.99875e-06	0.000178815
Glycosyltransferase family 61 protein	AT3G57380	1.14527	7.4262e-06	0.000714741	0.964407	3.9691e-05	0.00069958
cytokinin response factor 6	AT3G61630	0.878544	0.00075377	0.0111911	1.30502	2.24057e-05	0.000483252
EID1-like 3	AT3G63060	1.94009	1.98275e-06	0.000375463	0.814831	0.000730898	0.00542194
sucrose synthase 3	AT4G02280	0.732385	0.000567206	0.00928307	0.899686	4.13004e-05	0.000718055
Concanavalin A-like lectin protein kinase family protein	AT4G02410	0.792419	0.000692912	0.0105903	1.00162	0.000571889	0.00449878
cysteine-rich RLK (RECEPTOR-like protein kinase) 36	AT4G04490	0.937195	0.00117383	0.0151244	1.10924	0.000340445	0.00307414
	AT4G08555	2.02274	9.54323e-07	0.0002781	3.05216	3.764e-08	2.89626e-05
Copper amine oxidase family protein	AT4G12290	0.998089	3.36389e-05	0.00165836	1.51388	2.77794e-06	0.000147845
	AT4G12735	5.1071	5.87377e-09	3.47754e-05	1.44828	1.47213e-06	0.000107698
UDP-Glycosyltransferase superfamily protein	AT4G15490	1.36082	2.15187e-05	0.00130039	2.16363	8.98427e-08	3.65318e-05
Uncharacterised protein family (UPF0497)	AT4G15610	1.77279	1.44866e-06	0.000329988	0.895681	3.68358e-05	0.000666961
monooxygenase 1	AT4G15760	0.790423	8.43661e-05	0.00283508	1.72669	7.17824e-06	0.000247076
	AT4G16000	0.735222	0.000370276	0.00710404	1.07438	2.28846e-06	0.000134504
Papain family cysteine protease	AT4G16190	0.934063	2.52371e-05	0.00142957	0.973803	0.000322874	0.00295878
alpha/beta-Hydrolases superfamily protein	AT4G16820	1.20349	0.000584266	0.00945314	1.11586	0.00133524	0.00846901
myb domain protein 39	AT4G17785	1.61989	0.000112024	0.00339108	1.85165	6.89917e-06	0.000243722
heat shock transcription factor A4A	AT4G18880	0.731181	0.00115516	0.0149723	1.43645	4.30311e-06	0.000186234
cytochrome P450, family 707, subfamily A, polypeptide 1	AT4G19230	1.81601	2.60512e-05	0.00144755	1.87309	8.15758e-06	0.000265445
VQ motif-containing protein	AT4G20000	1.15771	2.89217e-07	0.000164115	0.750355	0.000129275	0.0015567
Protein of unknown function, DUF584	AT4G21930	1.93307	2.67244e-05	0.00146457	1.39004	6.90397e-05	0.00101877
APS reductase 3	AT4G21990	0.733872	0.00208518	0.0224039	1.34091	6.84798e-05	0.00101384
WRKY DNA-binding protein 31	AT4G22070	0.813842	0.00057346	0.00935623	0.935841	1.47045e-05	0.000372613
S-adenosyl-L-methionine-dependent methyltransferases superfamily protein	AT4G22530	0.875065	0.000140335	0.00388229	1.10834	2.31489e-05	0.000492013
A20/AN1-like zinc finger family protein	AT4G22820	0.883197	5.72298e-05	0.00224864	0.735608	0.000346282	0.00311239
	AT4G22980	0.773595	0.000410963	0.00760913	0.708317	6.19663e-05	0.000951619
	AT4G27580	0.88674	8.89909e-05	0.00293027	1.06976	0.000121456	0.00149327
beta glucosidase 10	AT4G27830	0.936916	7.21138e-07	0.000255192	1.25602	1.17944e-07	4.07144e-05
	AT4G28460	1.20547	4.47826e-05	0.00196243	1.32957	7.86837e-05	0.00111712
NAD(P)-binding Rossmann-fold superfamily protein	AT4G30470	0.868182	0.000190484	0.00468871	1.1481	2.26392e-05	0.000485211
Peroxisomal membrane 22 kDa (Mpv17/PMP22) family protein	AT4G33905	0.797388	0.00203852	0.0220835	2.0596	6.45827e-06	0.000233952
UDP-glucosyl transferase 73B1	AT4G34138	0.895822	3.80338e-05	0.00178446	1.13625	1.83578e-06	0.000120669
myb domain protein 32	AT4G34990	0.872673	1.45523e-05	0.00104045	0.84649	1.22837e-05	0.000333331
	AT4G36500	0.752249	0.00169044	0.0195524	0.722754	0.0044034	0.0213136
	AT4G37030	2.61113	5.28693e-08	8.66627e-05	1.68001	1.13731e-06	9.49944e-05
cytochrome P450, family 81, subfamily D, polypeptide 8	AT4G37370	4.23818	8.67305e-10	2.5199e-05	1.35698	2.10414e-06	0.000128637
lectin receptor kinase a4.1	AT5G01550	2.55149	7.06029e-07	0.000255192	0.78211	0.000741066	0.00547877
UDP-Glycosyltransferase superfamily protein	AT5G03490	0.823093	5.23003e-05	0.00214341	0.963826	3.43259e-05	0.00063962
zinc finger of Arabidopsis thaliana 6	AT5G04340	1.89345	5.84964e-06	0.000625935	0.700291	0.00197251	0.0114025
	AT5G12340	0.85514	3.80687e-05	0.0017845	1.35156	0.000120839	0.00148791
WRKY DNA-binding protein 75	AT5G13080	1.34196	9.45898e-07	0.0002781	0.949873	0.000669272	0.00507459
zinc induced facilitator-like 1	AT5G13750	0.939912	0.000106927	0.00328381	1.44369	3.16482e-06	0.000159152
Major facilitator superfamily protein	AT5G14940	0.728211	0.000663622	0.0102865	0.730111	0.0010138	0.00687761
Zinc-binding dehydrogenase family protein	AT5G16960	1.03387	0.000121799	0.00355061	1.38375	2.25859e-05	0.000484945
chitinase A	AT5G24090	1.63537	1.31656e-05	0.000990801	1.03452	0.000196683	0.00206999
	AT5G24640	4.68418	2.38458e-08	6.72477e-05	1.44084	4.37178e-05	0.000747629
KNOTTED1-like homeobox gene 3	AT5G25220	0.746051	0.00247375	0.0252104	0.961146	4.65742e-05	0.000776769
SPFH/Band 7/PHB domain-containing membrane-associated protein family	AT5G25250	0.792442	0.00617423	0.0474942	0.703419	0.00913608	0.0378146
ChaC-like family protein	AT5G26220	1.38153	4.27842e-06	0.000541401	1.47388	6.48168e-06	0.000234638
HXXXD-type acyl-transferase family protein	AT5G39050	1.26188	0.000346413	0.00680043	0.737401	0.00254868	0.0138839
	AT5G40690	1.24575	1.27107e-05	0.000966271	1.0726	4.08277e-06	0.000180571
allene oxide synthase	AT5G42650	1.40899	7.24763e-06	0.000704013	1.4241	6.12099e-05	0.000942938
Putative membrane lipoprotein	AT5G43285	0.878621	0.000994049	0.0135047	1.07011	0.000448749	0.00375783
WRKY DNA-binding protein 49	AT5G43290	1.305	0.000933275	0.0129714	1.46994	0.000192301	0.00203845
2-oxoglutarate (2OG) and Fe(II)-dependent oxygenase superfamily protein	AT5G43450	0.983033	0.0013592	0.0167775	2.07992	1.34732e-06	0.000102911
Toll-Interleukin-Resistance (TIR) domain family protein	AT5G44910	1.18527	1.89421e-05	0.00120966	0.763254	0.000160822	0.00180986
nitrile specifier protein 5	AT5G48180	1.70495	4.93243e-07	0.000206981	1.14314	4.83364e-07	6.43512e-05
glutamate receptor 1.3	AT5G48410	1.38679	1.75539e-06	0.000359677	0.87042	0.000121479	0.00149327
Tetratricopeptide repeat (TPR)-like superfamily protein	AT5G48850	2.77583	3.19631e-06	0.000456837	2.09946	3.14989e-08	2.89626e-05
Ras-related small GTP-binding family protein	AT5G54840	0.746043	8.86596e-05	0.00293027	0.729745	7.36021e-05	0.00106298
pyruvate decarboxylase-2	AT5G54960	1.06645	3.06823e-07	0.000164115	1.05747	1.5027e-06	0.000109324
Protein of unknown function (DUF295)	AT5G55150	1.68537	5.70864e-06	0.000625138	1.0875	1.53431e-05	0.000380608
	AT5G61820	1.16079	4.27003e-07	0.000193964	2.26929	2.08429e-08	2.66657e-05
peptidoglycan-binding LysM domain-containing protein	AT5G62150	0.719188	3.12451e-05	0.00159659	1.33171	5.16551e-08	3.05276e-05
glutathione S-transferase tau 9	AT5G62480	2.76352	2.39225e-07	0.000153624	1.09857	1.01756e-05	0.000297354
NAC domain containing protein 102	AT5G63790	0.921106	0.000126325	0.00363281	1.71265	4.27617e-06	0.000185527
elicitor peptide 3 precursor	AT5G64905	1.22799	0.000330874	0.0066243	1.23008	0.000276234	0.00263927
Peroxidase superfamily protein	AT5G66390	0.97832	2.81265e-05	0.00151785	1.00805	2.00261e-05	0.000449246
	AT5G66480	0.953434	0.00010787	0.0033031	1.52084	2.92905e-06	0.000153181
a) The genes with the following categories are listed: 1) log 2 ratio (plants treated with water for 24 h followed by 2 h NaCl treatment/plants
treated with water for 24 h) ≥ 0.7, FDR ≤ 0.05, t-test ≤ 0.05; 2)log 2 ratio (plants treated with NaCl in the presence of ethanol / plants
treated with NaCl in the absence of ethanol).
b) The values represent the log 2 ratio (plants treated with water for 24 h followed by 2 h NaCl treatment/plants treated with water for 24 h).
c) The values represent the log 2 ratio (plants treated with NaCl in the presence of ethanol / plants treated with NaCl in the absence of ethanol).

## Sheet: Table S5
Supplementary Table S5. List of 888 genesa) with higher expression in the presence of ethanol under both high-salinity stress and non-stress conditions.
Gene name	AGI code	ethanol/control under salinity stress			ethanol/control under non-stress
		ratio b)	p-value	BH FDR	ratio c)	p-value	BH FDR
NAC domain containing protein 1	AT1G01010	1.23658	0.000290406	0.00325421	0.971701	0.000708414	0.00530239
Homeodomain-like superfamily protein	AT1G01520	1.31711	4.41804e-06	0.00024394	1.30798	3.56084e-05	0.000654494
NAC (No Apical Meristem) domain transcriptional regulator superfamily protein	AT1G01720	1.88989	1.95465e-05	0.00054946	1.37885	1.61264e-06	0.000113319
Protein kinase protein with tetratricopeptide repeat domain	AT1G01740	0.723491	0.000218818	0.00266061	0.837436	0.000437348	0.00368895
	AT1G01810	1.25291	3.73617e-07	8.42358e-05	1.10012	3.39619e-06	0.000164829
NAC domain containing protein 3	AT1G02220	0.960054	0.000225204	0.00271544	0.867765	6.28385e-05	0.000959014
NAC domain containing protein 5	AT1G02250	1.0637	0.00175652	0.0120393	0.810571	0.000108049	0.00137864
Polyketide cyclase/dehydrase and lipid transport superfamily protein	AT1G02470	2.39399	1.08611e-06	0.000125447	1.27818	1.54311e-06	0.000111185
P-glycoprotein 11	AT1G02520	3.32228	9.17697e-09	1.897e-05	1.9137	7.53408e-06	0.000253166
P-glycoprotein 12	AT1G02530	3.07327	6.12855e-09	1.78593e-05	1.82101	1.35764e-05	0.000355965
Drought-responsive family protein	AT1G02750	1.43884	3.48313e-06	0.000218099	0.863854	3.92152e-05	0.000693471
beta glucosidase 11	AT1G02850	2.41389	4.03248e-08	3.1686e-05	2.94572	1.30686e-09	1.371e-05
glutathione S-transferase 7	AT1G02920	1.22257	0.000110095	0.00165994	1.04747	3.70166e-06	0.000172134
HXXXD-type acyl-transferase family protein	AT1G03495	1.98381	1.3078e-05	0.000440244	1.74362	0.0050829	0.0238286
nuclear assembly factor 1	AT1G03530	0.712385	0.000163598	0.00218355	0.713632	0.000177567	0.0019318
RING 1B	AT1G03770	0.832909	9.15934e-07	0.000116938	0.903881	6.70067e-05	0.00100133
HXXXD-type acyl-transferase family protein	AT1G03940	1.74941	0.000279913	0.00317529	1.54381	0.00624039	0.0280035
Major facilitator superfamily protein	AT1G04570	1.84832	1.55081e-05	0.000479712	2.63858	3.0498e-06	0.000156072
HMG (high mobility group) box protein with ARID/BRIGHT DNA-binding domain	AT1G04880	0.764439	0.000506402	0.00484634	1.04824	0.000775785	0.00566992
	AT1G05060	1.24371	5.40487e-05	0.0010555	1.19339	1.63702e-05	0.000395889
	AT1G05400	0.871154	0.00024295	0.00286411	0.912297	1.44354e-05	0.000369363
chromatin remodeling 31	AT1G05490	0.88506	0.000469135	0.00459533	1.01278	0.000148759	0.00172062
UDP-glucosyltransferase 75B1	AT1G05560	2.94749	3.13804e-07	8.0294e-05	1.74857	2.84738e-07	5.18592e-05
UDP-Glycosyltransferase superfamily protein	AT1G05675	1.22252	0.00035412	0.00374572	1.02418	0.00983464	0.0400704
Uridine diphosphate glycosyltransferase 74E2	AT1G05680	5.98503	4.49153e-07	8.89052e-05	4.32812	1.56989e-07	4.51195e-05
BTB and TAZ domain protein 3	AT1G05690	1.10431	4.97274e-05	0.00100172	1.08614	5.23373e-06	0.000208927
Eukaryotic protein of unknown function (DUF842)	AT1G05730	0.963505	4.9729e-05	0.00100172	0.87378	0.000490855	0.00401173
UDP-Glycosyltransferase superfamily protein	AT1G06000	0.7695	0.000176569	0.00229479	0.729394	0.0011289	0.00745457
myb domain protein 13	AT1G06180	0.730732	1.8744e-05	0.000539922	0.79343	8.54372e-06	0.000271186
phytoene desaturation 1	AT1G06570	1.03937	1.17561e-05	0.000416658	1.2438	1.81137e-05	0.000420786
alternative NAD(P)H dehydrogenase 1	AT1G07180	0.706395	1.23147e-05	0.000424475	1.07878	2.04371e-06	0.000126865
receptor like protein 1	AT1G07390	0.913482	0.00117667	0.00894287	0.871107	0.000175349	0.00191643
	AT1G07500	1.77045	4.53804e-05	0.000945723	1.94733	8.77926e-05	0.00120123
zinc ion binding;zinc ion binding	AT1G08910	1.28019	5.70942e-06	0.00027653	0.869311	4.10599e-05	0.000714584
nicotianamine synthase 3	AT1G09240	0.958698	2.70986e-05	0.000673026	1.72494	9.76579e-07	8.90444e-05
	AT1G09812	0.887436	6.93111e-05	0.00123914	0.736559	3.11794e-06	0.000157865
polymerase delta 4	AT1G09815	0.807631	1.69768e-05	0.000507087	0.877028	2.80445e-06	0.00014859
sucrose transporter 4	AT1G09960	0.921862	8.82459e-06	0.000348558	0.921453	6.34151e-08	3.1214e-05
NF-X-like 1	AT1G10170	1.54147	9.75015e-07	0.000118892	0.8183	1.19519e-07	4.07144e-05
Glutathione S-transferase family protein	AT1G10370	1.0939	1.31375e-06	0.000135121	0.93696	6.7274e-05	0.00100335
DNA polymerase lambda (POLL)	AT1G10520	0.824964	0.00136483	0.00998059	0.804414	6.20966e-05	0.000953136
basic helix-loop-helix (bHLH) DNA-binding superfamily protein	AT1G10585	1.06559	0.000523735	0.00495929	1.994	0.00059135	0.00462551
S-locus lectin protein kinase family protein	AT1G11330	0.900416	1.72748e-05	0.000512518	1.18672	1.60189e-06	0.00011315
Flavin-binding monooxygenase family protein	AT1G12200	1.09782	1.44418e-05	0.000464172	0.994308	6.33946e-05	0.000963576
UDP-D-glucose/UDP-D-galactose 4-epimerase 1	AT1G12780	1.22271	7.23589e-05	0.00127495	1.0958	8.35814e-06	0.000268285
nucleotide binding	AT1G12805	3.62462	2.19714e-05	0.000587105	3.57161	9.78129e-06	0.000290651
Leucine-rich repeat (LRR) family protein	AT1G13230	1.00958	0.000329317	0.00355746	0.953591	8.70105e-05	0.00119407
Histone superfamily protein	AT1G13370	0.703209	2.10449e-05	0.000572793	0.927051	1.51013e-05	0.000377202
phytosulfokine 1 precursor	AT1G13590	1.6104	6.527e-06	0.000295565	1.37482	1.20644e-05	0.000329751
	AT1G13990	1.11955	4.69668e-06	0.000247349	0.979553	7.77925e-06	0.000257122
xyloglucan endotransglucosylase/hydrolase 28	AT1G14720	0.729272	2.6932e-05	0.000670965	0.715001	3.23731e-06	0.000160694
PLANT CADMIUM RESISTANCE 2	AT1G14870	1.53295	9.55073e-07	0.000118892	1.31731	6.7646e-05	0.00100747
	AT1G15415	1.54032	9.0623e-06	0.000352516	1.48335	5.32686e-05	0.000856839
Galactose oxidase/kelch repeat superfamily protein	AT1G15670	1.19342	8.26527e-05	0.00138646	0.790913	0.00085304	0.00607588
SAUR-like auxin-responsive protein family	AT1G16510	1.28232	1.99809e-05	0.000556382	1.39871	5.52822e-05	0.000876329
S-adenosyl-L-methionine-dependent methyltransferases superfamily protein	AT1G16650	0.763509	7.18691e-06	0.000312071	0.922958	4.29286e-06	0.000186097
unknown protein 6	AT1G16730	1.11683	7.49742e-05	0.00130741	0.999026	1.83214e-05	0.000423696
senescence-related gene 1	AT1G17020	0.969106	0.0021687	0.0141771	1.14914	0.000462159	0.00383395
VQ motif-containing protein	AT1G17147	1.26399	7.50431e-08	3.93631e-05	1.82846	9.17476e-06	0.000279149
glutathione S-transferase TAU 24	AT1G17170	3.82155	5.6918e-06	0.000276513	4.0952	4.72542e-09	1.9441e-05
glutathione S-transferase TAU 25	AT1G17180	3.85128	9.76454e-09	1.897e-05	3.42107	2.72571e-08	2.89626e-05
D-3-phosphoglycerate dehydrogenase	AT1G17745	0.73759	0.00020725	0.00255815	1.078	5.96592e-06	0.000224288
Protein of unknown function (DUF789)	AT1G17830	0.745255	0.00094808	0.00764146	1.04488	0.000155695	0.0017754
Threonyl-tRNA synthetase	AT1G17960	2.57029	6.12272e-06	0.000284965	2.90127	1.13303e-06	9.49283e-05
Pentatricopeptide repeat (PPR) superfamily protein	AT1G18900	0.986262	2.27882e-05	0.000601879	1.0557	1.60523e-05	0.000392361
RmlC-like cupins superfamily protein	AT1G18980	0.882875	0.000419842	0.00424897	0.862348	0.000138773	0.00163798
	AT1G19020	1.68655	6.64105e-08	3.7457e-05	1.44624	0.000658147	0.00501926
	AT1G19530	2.88385	1.55735e-05	0.000479712	2.14347	2.91647e-05	0.000575764
cytochrome P450, family 722, subfamily A, polypeptide 1	AT1G19630	3.3383	3.98916e-07	8.68055e-05	2.42363	1.37368e-07	4.22473e-05
	AT1G19960	0.813391	0.00110492	0.0085445	1.25996	4.24256e-05	0.000731556
SKP1-like 4	AT1G20140	1.01833	1.24123e-05	0.000425817	0.915724	0.000406882	0.00349368
translocase inner membrane subunit 17-1	AT1G20350	0.907938	0.000563041	0.00522814	1.73516	3.58319e-06	0.000170093
	AT1G20691	1.03931	0.00011677	0.00172378	1.44248	3.04929e-05	0.000592633
PLATZ transcription factor family protein	AT1G21000	1.01647	0.000154358	0.0020965	1.16091	3.11176e-05	0.00060031
Vacuolar iron transporter (VIT) family protein	AT1G21140	0.792253	0.000118883	0.00174431	0.953311	0.00218281	0.0123274
transposable element gene	AT1G21220	0.972584	0.000191593	0.00243337	1.15336	3.10501e-06	0.000157666
embryo defective 2170	AT1G21390	1.15063	2.55509e-06	0.000182946	0.809976	0.000268717	0.00258644
	AT1G21520	2.43149	9.17879e-08	4.4171e-05	1.14663	0.000261805	0.00253793
	AT1G21525	1.18559	0.000846034	0.00704882	1.01645	6.42342e-06	0.000233172
CYTOCHROME C-1	AT1G22840	0.706868	0.000149988	0.00205578	0.866675	4.41718e-05	0.000753002
Peptidase C15, pyroglutamyl peptidase I-like	AT1G23440	1.09868	0.000103679	0.00160046	0.931586	0.000326407	0.00298489
similar to RCD one 2	AT1G23550	2.06671	1.31926e-06	0.000135157	1.74997	2.29497e-07	4.81521e-05
Protein of unknown function (DUF1645)	AT1G23710	1.15995	4.29452e-07	8.84281e-05	0.838855	1.05875e-05	0.000305309
beta carbonic anhydrase 3	AT1G23730	1.81901	1.44742e-05	0.000464172	1.9798	8.78695e-07	8.45967e-05
Putative thiol-disulphide oxidoreductase DCC	AT1G24095	1.56531	2.81953e-05	0.000690598	1.25476	5.33465e-05	0.000857566
Protein of unknown function (DUF1664)	AT1G24265	0.814765	2.4608e-06	0.000180489	0.978174	4.30746e-06	0.000186268
	AT1G26290	2.09859	0.000269512	0.00309096	1.88711	0.000714317	0.00533212
C2H2-like zinc finger protein	AT1G26590	1.00947	4.01146e-05	0.000867342	0.978345	2.27977e-05	0.000486505
	AT1G27590	0.9406	4.88953e-06	0.000254238	1.4511	2.37087e-06	0.000137227
salt tolerance zinc finger	AT1G27730	1.19473	2.8101e-05	0.000690499	1.18961	0.00649796	0.0289194
interferon-related developmental regulator family protein / IFRD protein family	AT1G27760	0.701609	6.79726e-05	0.00122707	0.702237	4.37739e-07	6.25645e-05
purine permease 1	AT1G28230	0.861736	0.000155132	0.00210538	0.749279	0.000951657	0.00657424
GDSL-like Lipase/Acylhydrolase superfamily protein	AT1G28600	1.04244	0.000250376	0.00292688	0.87559	4.38621e-05	0.000749184
Heavy metal transport/detoxification superfamily protein	AT1G29000	0.974091	7.07335e-05	0.00125686	0.749399	0.0011395	0.00750517
COLD REGULATED 314 INNER MEMBRANE 1	AT1G29395	0.815258	7.3744e-05	0.00129147	1.13771	3.91414e-06	0.000178148
Protein of unknown function (DUF295)	AT1G30170	2.01502	1.08914e-05	0.000398951	1.78979	0.000362396	0.00321665
multidrug resistance-associated protein 13	AT1G30410	0.820177	0.000748624	0.00644271	0.891119	0.00104907	0.00705214
	AT1G30475	0.855264	0.000153074	0.00208446	0.983649	2.52794e-05	0.000521844
nuclear factor Y, subunit A7	AT1G30500	1.26976	3.58621e-05	0.000802522	1.29243	8.45932e-05	0.00116985
nucleic acid binding;nucleic acid binding	AT1G30660	1.15754	6.82381e-06	0.00030189	1.21892	7.89583e-07	8.06568e-05
FAD-binding Berberine family protein	AT1G30700	1.3887	3.56616e-05	0.000798599	1.48403	2.11585e-06	0.000128855
NAC domain protein 13	AT1G32870	2.86211	5.98206e-08	3.66113e-05	1.17448	3.93373e-07	5.81239e-05
UDP-Glycosyltransferase superfamily protein	AT1G32900	2.26665	2.30054e-05	0.000604875	1.99966	1.59478e-05	0.000390601
	AT1G32920	1.01945	3.04458e-05	0.000722626	0.907075	0.000115359	0.00144347
Subtilase family protein	AT1G32940	1.28571	3.63794e-05	0.000809608	1.25817	2.89915e-07	5.20406e-05
MATE efflux family protein	AT1G33100	1.54143	1.95208e-06	0.00015753	1.22664	2.41063e-07	4.85688e-05
	AT1G33102	1.33938	4.18801e-06	0.000238175	1.23601	0.000182734	0.0019686
MATE efflux family protein	AT1G33110	1.31584	5.33009e-06	0.000266018	1.20435	5.38011e-05	0.000861735
RING/FYVE/PHD zinc finger superfamily protein	AT1G33420	0.800307	7.60184e-06	0.00032235	0.771223	1.33309e-07	4.19714e-05
Ankyrin repeat family protein	AT1G34050	0.750716	0.00127979	0.00952309	1.23466	0.000328807	0.00300109
MLP-like protein 165	AT1G35260	0.944515	8.59869e-05	0.00142	1.24875	3.92968e-06	0.00017818
	AT1G35320	1.30864	8.22707e-06	0.000336092	1.25261	0.000536856	0.00429076
	AT1G35880	1.4073	1.90003e-05	0.00054388	1.38927	3.62969e-05	0.000660853
P-loop containing nucleoside triphosphate hydrolases superfamily protein	AT1G43910	2.26806	1.1211e-06	0.000127203	1.07399	9.10886e-06	0.00027795
receptor like protein 6	AT1G45616	0.993957	0.00029487	0.00329093	1.45412	1.7289e-06	0.000116266
related to AP2 1	AT1G46768	1.38025	1.30254e-06	0.000134939	0.776426	1.77849e-06	0.000118537
Auxin-responsive GH3 family protein	AT1G48660	1.43073	0.00122462	0.00922538	1.42086	0.00429373	0.0208992
	AT1G49150	2.03404	1.23847e-06	0.000132038	2.56304	2.43007e-07	4.85688e-05
	AT1G49310	0.947887	0.000413993	0.00420356	1.00227	1.35807e-05	0.000355965
Peroxidase superfamily protein	AT1G49570	1.03184	4.86552e-05	0.000989209	1.1263	0.000152842	0.00174971
alpha/beta-Hydrolases superfamily protein	AT1G49640	2.47981	8.15956e-08	4.10682e-05	2.49076	1.01315e-07	3.93658e-05
carboxyesterase 5	AT1G49660	1.12497	5.3583e-05	0.00104992	0.924386	0.00014782	0.00171278
Eukaryotic porin family protein	AT1G50400	1.43112	4.42792e-07	8.84281e-05	0.908594	5.79807e-05	0.000907932
sucrose-phosphatase 1	AT1G51420	1.49027	3.74737e-07	8.42358e-05	1.46221	1.79631e-06	0.00011912
mitogen-activated protein kinase kinase 4	AT1G51660	0.757207	0.000250482	0.00292688	0.796001	4.24216e-05	0.000731556
DOF zinc finger protein 1	AT1G51700	0.74399	0.00027215	0.00311166	0.982622	6.18022e-06	0.000228851
Leucine-rich repeat protein kinase family protein	AT1G51820	1.4789	6.10527e-05	0.00114306	1.05072	9.50731e-05	0.00126624
Leucine-rich repeat protein kinase family protein	AT1G51830	1.15232	0.00033099	0.00356944	1.12661	0.000200346	0.00209592
Leucine-rich repeat protein kinase family protein	AT1G51850	1.12111	1.06272e-06	0.000124428	1.09353	2.94936e-07	5.2152e-05
PLAC8 family protein	AT1G52200	0.932594	1.81519e-06	0.000152819	1.14268	2.7782e-07	5.13126e-05
	AT1G52855	0.746259	0.000692486	0.00607115	0.72686	0.0062921	0.0281844
NAC (No Apical Meristem) domain transcriptional regulator superfamily protein	AT1G52880	1.03536	7.11723e-05	0.00126081	0.952028	4.76518e-05	0.000787875
NAC domain containing protein 19	AT1G52890	1.55731	0.000156773	0.00212161	2.55347	4.89531e-05	0.000803584
	AT1G53625	1.02506	0.00129331	0.00959399	1.60743	0.00015116	0.00173842
aldehyde dehydrogenase 7B4	AT1G54100	1.37752	1.60952e-06	0.00014633	1.21486	7.96929e-07	8.11692e-05
Protein of unknown function, DUF538	AT1G55265	1.11199	9.15011e-06	0.000353692	0.957087	2.44147e-06	0.000138899
S-adenosyl-L-methionine-dependent methyltransferases superfamily protein	AT1G55450	0.763452	3.40219e-05	0.00077357	0.71908	0.0060006	0.0271386
cellulose synthase like E1	AT1G55850	1.65918	4.41775e-08	3.31041e-05	1.57476	4.42486e-08	2.89626e-05
serine acetyltransferase 2;1	AT1G55920	1.18306	4.09634e-07	8.72887e-05	1.06859	3.48824e-07	5.56146e-05
Leucine-rich repeat transmembrane protein kinase	AT1G56140	0.75613	3.2258e-05	0.0007487	0.734941	8.8287e-06	0.000274837
nuclear factor Y, subunit C2	AT1G56170	0.78356	5.23853e-05	0.00103496	1.09848	0.000379947	0.00332218
production of anthocyanin pigment 1	AT1G56650	1.80546	0.000105043	0.00161392	2.73611	2.37046e-05	0.000499759
	AT1G56660	0.778208	0.00316285	0.0188185	0.732148	0.000341371	0.00307996
Plant thionin family protein	AT1G58245	0.743298	0.00256413	0.0160484	0.893146	0.00326089	0.0168023
Plant thionin family protein	AT1G58248	0.827649	0.000789056	0.00670161	0.811676	0.00563078	0.0258292
ZCF37	AT1G59590	1.59796	8.4603e-06	0.000338761	1.16505	0.000966279	0.00664463
Nucleoporin autopeptidase	AT1G59660	1.10148	0.000260982	0.00301798	1.15537	1.56951e-05	0.000386331
glutathione S-transferase TAU 16	AT1G59700	1.20407	1.85749e-07	6.51499e-05	0.941791	5.3634e-05	0.000860541
beta glucosidase 4	AT1G60090	1.00761	0.0042502	0.023573	1.2946	0.00522958	0.0243725
Thioredoxin superfamily protein	AT1G60740	1.42349	1.57256e-06	0.000145776	1.48264	2.04099e-05	0.000453828
NAD(P)-linked oxidoreductase superfamily protein	AT1G60750	1.97358	3.32207e-06	0.000212414	1.82962	1.79961e-08	2.60394e-05
S-locus lectin protein kinase family protein	AT1G61370	0.755365	3.14116e-05	0.000738863	0.765512	0.000196414	0.00206799
Polynucleotidyl transferase, ribonuclease H-like superfamily protein	AT1G61470	0.746288	1.55523e-05	0.000479712	0.975069	4.28899e-05	0.00073738
glucose-6-phosphate/phosphate translocator 2	AT1G61800	2.33103	8.30889e-06	0.000336377	1.87306	1.64581e-06	0.000114274
Flavin-binding monooxygenase family protein	AT1G62580	3.73908	2.61831e-07	7.84253e-05	3.88982	1.75755e-08	2.60394e-05
beta vacuolar processing enzyme	AT1G62710	1.33283	9.56348e-05	0.00151648	1.0398	1.17899e-05	0.000325671
Flavin-containing monooxygenase family protein	AT1G63340	3.69282	7.5459e-07	0.000106688	3.97467	1.88798e-08	2.60394e-05
	AT1G63530	1.12035	0.000150498	0.00206169	1.12443	0.000112397	0.00141825
	AT1G64140	0.810138	0.000652483	0.00581569	1.01168	1.4377e-06	0.000106666
Disease resistance-responsive (dirigent-like protein) family protein	AT1G64160	0.971667	0.000190348	0.0024227	1.173	0.0012621	0.00809773
NAD(P)-binding Rossmann-fold superfamily protein	AT1G64590	0.812594	0.000419511	0.00424726	1.19372	1.5068e-06	0.000109471
methionine gamma-lyase	AT1G64660	1.89586	5.46598e-07	9.23819e-05	1.38301	1.59031e-06	0.000112851
cytochrome P450, family 89, subfamily A, polypeptide 2	AT1G64900	2.87436	2.07533e-09	1.39068e-05	1.95506	2.50742e-08	2.84648e-05
cytochrome P450, family 87, subfamily A, polypeptide 6	AT1G64940	0.818691	0.0064927	0.0326182	0.88201	0.00076787	0.00562697
cytochrome P450, family 89, subfamily A, polypeptide 5	AT1G64950	1.39784	1.29875e-05	0.000438947	1.40609	3.36252e-07	5.49164e-05
Membrane insertion protein, OxaA/YidC with tetratricopeptide repeat domain	AT1G65080	0.792568	0.000147412	0.00203107	0.754204	1.12254e-05	0.000317764
Pectin lyase-like superfamily protein	AT1G65570	1.07417	0.000140284	0.00195756	1.02389	0.000146221	0.00169875
YELLOW STRIPE like 7	AT1G65730	1.08868	0.000166335	0.00220327	0.932501	0.00010716	0.00137365
microsomal glutathione s-transferase, putative	AT1G65820	0.881037	1.08503e-06	0.000125447	0.8812	8.15962e-08	3.50224e-05
myb domain protein 90	AT1G66390	1.80443	0.000114689	0.00170422	3.01198	0.000124512	0.00151817
ABA overly sensitive mutant 3	AT1G66600	0.938771	0.000403555	0.00412472	0.837925	0.00038125	0.00333069
MIR157A; miRNA	AT1G66783	0.942247	2.77343e-05	0.000683624	0.850864	0.000106467	0.00136613
MIR157B; miRNA	AT1G66795	1.06845	3.0463e-06	0.000202165	0.762965	0.000545488	0.00434386
Protein kinase superfamily protein	AT1G66880	1.08302	0.000185738	0.00238266	0.77472	0.000251939	0.00247059
alpha/beta-Hydrolases superfamily protein	AT1G66900	0.737991	0.000202447	0.00252117	0.795036	0.000123329	0.00150795
Protein kinase superfamily protein	AT1G66920	0.742698	5.92773e-06	0.000279868	0.907145	0.000220915	0.00225051
LOB domain-containing protein 40	AT1G67100	1.32633	0.0017601	0.0120543	1.01377	0.0123805	0.0480189
Rubber elongation factor protein (REF)	AT1G67360	1.89233	8.72521e-07	0.00011616	1.90326	3.49073e-06	0.000166674
SRP72 RNA-binding domain	AT1G67650	1.1739	1.54267e-06	0.000144652	0.973143	2.39496e-05	0.000503105
Copine (Calcium-dependent phospholipid-binding protein) family	AT1G67800	1.33508	2.81008e-06	0.000192428	1.05488	1.6892e-05	0.000402875
sulfur E2	AT1G67810	1.609	0.00418322	0.0232987	1.83649	0.00505353	0.0237418
Protein phosphatase 2C family protein	AT1G67820	1.16138	9.58234e-05	0.00151777	1.10591	0.000338588	0.00306423
alpha/beta-Hydrolases superfamily protein	AT1G68620	1.23574	2.86998e-05	0.000697599	1.02012	0.00386069	0.0191915
CLAVATA3/ESR-RELATED 12	AT1G68795	0.989893	9.85084e-05	0.00154428	1.22307	4.98905e-07	6.55265e-05
male gametophyte defective 3	AT1G68990	0.793056	0.000211709	0.00259636	0.806393	7.33433e-05	0.00105953
receptor-like protein kinase 1	AT1G69270	0.994495	3.52545e-06	0.000218586	0.768452	0.000224661	0.00227717
EXS (ERD1/XPR1/SYG1) family protein	AT1G69480	1.70416	2.0592e-06	0.000162182	1.40953	5.08151e-05	0.000828553
Protein kinase superfamily protein	AT1G69790	1.38304	1.0216e-06	0.000121855	1.21877	7.52861e-06	0.000253166
thioredoxin H-type 8	AT1G69880	1.10222	1.51602e-05	0.000475322	1.54874	6.36399e-06	0.000231958
glutathione S-transferase TAU 12	AT1G69920	1.43336	0.00133178	0.00979078	1.87765	0.000422058	0.00358985
myb-like transcription factor family protein	AT1G70000	0.848492	3.44607e-06	0.000216999	0.928468	8.56443e-06	0.000271189
formin 8	AT1G70140	0.846988	6.54102e-05	0.00119631	0.903642	0.000455832	0.00379708
receptor serine/threonine kinase, putative	AT1G70250	1.07612	1.4518e-07	5.55859e-05	1.40447	1.61011e-06	0.000113319
similar to RCD one 3	AT1G70440	1.51118	1.93546e-05	0.000546695	1.10751	0.00102484	0.00692742
cysteine-rich RLK (RECEPTOR-like protein kinase) 3	AT1G70530	0.97509	7.03636e-06	0.000307697	0.928865	1.67926e-06	0.000115228
Calcium-dependent lipid-binding (CaLB domain) family protein	AT1G70810	1.72556	4.39384e-07	8.84281e-05	1.90558	7.88682e-07	8.06568e-05
MATE efflux family protein	AT1G71140	2.00384	6.7951e-06	0.000301294	1.86863	3.59786e-06	0.000170165
alanine aminotransferase 2	AT1G72330	1.82386	3.77488e-07	8.42358e-05	1.48425	3.057e-09	1.9441e-05
P-loop containing nucleoside triphosphate hydrolases superfamily protein	AT1G72660	1.43713	3.53114e-05	0.000794605	1.03321	0.00152229	0.00935017
cinnamyl-alcohol dehydrogenase	AT1G72680	1.41573	1.53794e-05	0.00047876	1.37595	2.67891e-07	5.01855e-05
Toll-Interleukin-Resistance (TIR) domain-containing protein	AT1G72900	2.10504	9.16958e-06	0.000353931	1.79332	5.59097e-05	0.000883872
toll/interleukin-1 receptor-like	AT1G72930	1.28389	1.83528e-05	0.000533044	1.69337	6.96172e-06	0.000244098
Toll-Interleukin-Resistance (TIR) domain-containing protein	AT1G72940	1.09829	0.00021336	0.00260815	1.24594	7.03136e-05	0.00103121
	AT1G73120	1.45768	0.000191745	0.00243412	1.86036	0.000542767	0.00432679
MAP kinase kinase 9	AT1G73500	1.82814	3.38489e-07	8.25819e-05	1.3711	9.99558e-05	0.00130652
Core-2/I-branching beta-1,6-N-acetylglucosaminyltransferase family protein	AT1G73810	0.79819	1.277e-05	0.000433833	0.743984	3.54154e-05	0.00065343
Calcium-dependent phosphotriesterase superfamily protein	AT1G74010	0.713589	0.000459474	0.00453031	0.82486	0.000522522	0.00420309
RING/U-box superfamily protein	AT1G74870	1.37882	5.00945e-05	0.00100693	1.55974	1.3238e-05	0.00035017
dehydroascorbate reductase 2	AT1G75270	1.7153	3.27147e-07	8.15915e-05	1.62854	5.48593e-07	6.82955e-05
NmrA-like negative transcriptional regulator family protein	AT1G75280	1.64413	1.18354e-06	0.000129538	1.39534	2.40751e-07	4.85688e-05
NAD(P)-binding Rossmann-fold superfamily protein	AT1G75290	1.75819	0.000514901	0.00490174	1.47087	0.0037733	0.0188562
NAD(P)-binding Rossmann-fold superfamily protein	AT1G76470	1.87392	1.59661e-06	0.000146159	1.57673	1.44261e-06	0.000106879
Auxin efflux carrier family protein	AT1G76520	1.99677	1.84774e-07	6.51499e-05	2.43875	4.65072e-08	2.89626e-05
PLATZ transcription factor family protein	AT1G76590	1.33368	2.59596e-05	0.000654027	1.45261	5.35421e-06	0.000211538
	AT1G76600	2.62759	2.86456e-09	1.39068e-05	1.26992	0.000295656	0.00277208
calmodulin-like 38	AT1G76650	1.38644	0.000131909	0.001879	1.50339	0.000633171	0.00487524
12-oxophytodienoate reductase 2	AT1G76690	2.64147	7.92558e-08	4.0362e-05	2.44485	4.48039e-08	2.89626e-05
	AT1G76960	1.17542	7.98548e-06	0.000329583	1.00871	1.67256e-05	0.00040081
alcohol dehydrogenase 1	AT1G77120	1.02239	0.000970332	0.00778478	1.42521	1.17454e-05	0.000325287
Tetratricopeptide repeat (TPR)-like superfamily protein	AT1G77230	0.708491	1.04549e-05	0.000387837	1.04463	1.27065e-06	9.97765e-05
NAC domain containing protein 32	AT1G77450	2.5612	7.44148e-08	3.93631e-05	2.23916	5.94653e-06	0.000224288
Winged helix-turn-helix transcription repressor DNA-binding	AT1G77570	1.55163	8.86091e-06	0.000349204	1.83616	2.2557e-07	4.80978e-05
bZIP transcription factor family protein	AT1G77920	0.857138	1.21408e-05	0.000422008	0.782315	9.82923e-06	0.000291125
Trm112p-like protein	AT1G78190	1.29295	8.526e-06	0.000340656	1.97641	1.10624e-06	9.41934e-05
Protein kinase superfamily protein	AT1G78290	0.863233	7.69041e-05	0.00132826	1.20098	2.8241e-06	0.00014918
glutathione S-transferase TAU 22	AT1G78340	4.27621	2.14804e-08	2.63841e-05	2.71953	2.13587e-07	4.70905e-05
glutathione S-transferase TAU 19	AT1G78380	1.45045	1.30067e-07	5.24286e-05	1.42183	3.54672e-07	5.59474e-05
VQ motif-containing protein	AT1G78410	0.721107	0.00106917	0.0083381	1.26459	0.00450577	0.021711
D-mannose binding lectin protein with Apple-like carbohydrate-binding domain	AT1G78850	0.930779	4.323e-06	0.000242523	0.981764	1.11061e-06	9.41934e-05
organic cation/carnitine transporter5	AT1G79410	1.21867	2.51289e-06	0.000181798	1.54622	1.11513e-07	4.07144e-05
Major facilitator superfamily protein	AT1G79710	0.906376	2.41845e-05	0.000625327	1.07868	1.51139e-05	0.000377337
Tetratricopeptide repeat (TPR)-like superfamily protein	AT1G80130	1.11826	0.000265246	0.00305315	0.953854	0.000121807	0.00149596
	AT1G80133	0.744734	0.000637755	0.00571647	0.729874	0.000900686	0.00631866
nucleotide transporter 1	AT1G80300	0.852605	8.07961e-06	0.000332138	1.04967	8.74992e-05	0.00119888
Homeodomain-like superfamily protein	AT2G02060	0.994885	0.000189474	0.00241481	0.769359	0.000816982	0.00589058
glutathione S-transferase zeta 1	AT2G02390	1.30635	7.53187e-06	0.000320679	1.21698	4.70916e-07	6.42063e-05
maternal effect embryo arrest 12	AT2G02955	0.864736	8.40626e-06	0.000337628	0.840748	4.00885e-05	0.00070422
ribonuclease 1	AT2G02990	0.844227	0.00795938	0.0381106	1.12797	0.00966808	0.03957
Ribosomal protein L12/ ATP-dependent Clp protease adaptor protein ClpS family protein	AT2G03130	2.3067	5.68712e-08	3.59412e-05	1.26309	8.13065e-06	0.000264929
GCK domain-containing protein	AT2G03230	2.19878	2.02766e-07	6.89915e-05	1.17773	0.000343258	0.00309369
ureide permease 1	AT2G03590	1.32498	8.41677e-05	0.00140245	1.06096	0.00136223	0.00859652
sulphotransferase 12	AT2G03760	4.29838	3.38443e-07	8.25819e-05	1.64327	5.13722e-05	0.000834265
MATE efflux family protein	AT2G04040	2.33224	6.47333e-07	9.96921e-05	1.57059	1.30282e-06	0.000100996
MATE efflux family protein	AT2G04050	4.28797	5.11469e-07	9.1583e-05	3.73896	1.40665e-08	2.60394e-05
MATE efflux family protein	AT2G04066	2.60079	5.53016e-07	9.23819e-05	1.49062	3.98702e-05	0.000701325
MATE efflux family protein	AT2G04070	4.71012	2.8658e-08	2.83628e-05	1.89766	8.15056e-07	8.15896e-05
glycine-rich protein 3 short isoform	AT2G05380	1.77997	6.20603e-07	9.74644e-05	1.59564	2.19593e-07	4.74014e-05
Glycine-rich protein family	AT2G05510	1.03382	0.000539551	0.00506199	0.767069	0.000999411	0.00680643
	AT2G05518	0.890044	0.000851717	0.0070823	1.10033	8.07158e-05	0.00113514
other RNA	AT2G07213	1.26717	0.00017482	0.0022794	0.788214	0.00175808	0.0104378
	AT2G14661	1.57548	0.000381118	0.00396021	1.05634	0.000649958	0.00497238
other RNA	AT2G15128	1.41321	6.07094e-05	0.00114148	1.45586	8.63524e-06	0.000272371
UDP-glucosyl transferase 73B5	AT2G15480	2.15093	1.77805e-07	6.41764e-05	2.07857	4.81585e-06	0.000198282
UDP-glycosyltransferase 73B4	AT2G15490	4.40036	1.33948e-06	0.000135612	3.96381	2.64006e-06	0.000143952
hemoglobin 1	AT2G16060	2.38383	1.02331e-06	0.000121855	2.85841	2.97465e-08	2.89626e-05
Auxin efflux carrier family protein	AT2G17500	1.41789	3.08304e-05	0.000729444	1.27748	5.892e-06	0.000223632
Endoribonuclease/protein kinase IRE1-like	AT2G17520	0.820889	1.59313e-05	0.000487266	0.769352	0.000159264	0.00179966
Tetratricopeptide repeat (TPR)-like superfamily protein	AT2G17670	0.940736	2.97231e-07	7.95457e-05	0.794547	3.44073e-06	0.000165729
Rhodanese/Cell cycle control phosphatase superfamily protein	AT2G17850	5.25238	4.84614e-07	9.1367e-05	4.42116	9.81445e-08	3.87928e-05
histone H1-3	AT2G18050	1.19958	0.000285365	0.0032142	1.75045	1.78301e-05	0.00041713
Peroxidase superfamily protein	AT2G18150	1.36011	5.18769e-05	0.00102918	0.763799	0.00182382	0.0107249
P-loop containing nucleoside triphosphate hydrolases superfamily protein	AT2G18190	3.13328	5.05298e-07	9.1583e-05	1.41828	4.05196e-05	0.000708708
P-loop containing nucleoside triphosphate hydrolases superfamily protein	AT2G18193	6.10311	4.32868e-08	3.29067e-05	2.67354	4.09988e-09	1.9441e-05
plant natriuretic peptide A	AT2G18660	2.58665	0.000116767	0.00172378	3.03113	4.74172e-07	6.42063e-05
S-locus lectin protein kinase family protein	AT2G19130	0.912691	2.25918e-05	0.000597896	0.769881	2.11115e-05	0.000464701
NAD(P)H dehydrogenase B4	AT2G20800	2.91186	7.27101e-07	0.000105649	3.05392	6.25753e-08	3.1214e-05
Protein of unknown function (DUF1279)	AT2G20940	0.732138	0.00032088	0.00348932	0.730014	3.76856e-06	0.000174011
chromatin remodeling 34	AT2G21450	2.30898	6.24438e-06	0.000287823	1.50399	0.000397389	0.00342952
pectinesterase 11	AT2G21610	0.864046	7.27e-06	0.000313105	0.943832	0.000182014	0.00196286
	AT2G21640	2.90856	6.63994e-08	3.7457e-05	2.90738	4.35397e-06	0.000187661
peroxisomal NAD-malate dehydrogenase 1	AT2G22780	1.08004	6.4224e-05	0.00117914	0.785688	0.000288639	0.00272405
VQ motif-containing protein	AT2G22880	0.79471	1.69854e-05	0.000507087	1.49391	0.00418399	0.0204593
Late embryogenesis abundant protein, group 6	AT2G23110	2.54079	5.86236e-05	0.00111575	1.66091	0.0110709	0.0439237
natural resistance-associated macrophage protein 3	AT2G23150	0.702992	0.00323798	0.019175	0.89644	0.000851549	0.00607056
	AT2G23321	0.747018	0.000859375	0.00712465	0.799217	0.000371912	0.0032765
NAD(P)-binding Rossmann-fold superfamily protein	AT2G23910	1.23807	0.000192395	0.00244001	1.56072	9.91009e-06	0.000293024
casein lytic proteinase B4	AT2G25140	1.21278	3.15002e-05	0.000740262	0.875259	8.8668e-05	0.00120836
AFG1-like ATPase family protein	AT2G25530	0.769113	0.000163559	0.00218355	0.764995	6.22263e-05	0.000954097
	AT2G25625	1.4614	1.62922e-06	0.000147077	1.80607	4.04559e-06	0.000179532
ribosomal protein L10A family protein	AT2G27535	1.10073	2.04192e-06	0.000161792	0.81267	0.000149399	0.00172574
Cysteine/Histidine-rich C1 domain family protein	AT2G27660	0.781177	1.54231e-05	0.000478914	0.770301	3.69074e-05	0.000668027
alpha carbonic anhydrase 2	AT2G28210	1.17738	0.00110047	0.00852017	1.05856	0.000124756	0.00152044
Protein of unknown function, DUF584	AT2G28400	0.869676	1.88231e-05	0.000541309	0.893083	0.0067214	0.0296611
AGAMOUS-like 46	AT2G28700	0.923088	0.00219169	0.0142828	0.730506	3.3248e-05	0.000624862
C2H2-type zinc finger family protein	AT2G28710	1.46046	4.40067e-07	8.84281e-05	1.23108	1.90266e-06	0.000122758
PLANT U-BOX 12	AT2G28830	2.61997	2.11648e-07	6.89915e-05	2.33494	1.43799e-07	4.33496e-05
outer plastid envelope protein 16-1	AT2G28900	1.09647	0.000120668	0.00176212	1.23612	1.38444e-05	0.00035968
senescence-associated gene 13	AT2G29350	1.38355	1.83009e-05	0.000532126	0.948119	0.000183334	0.00197283
NAD(P)-binding Rossmann-fold superfamily protein	AT2G29370	1.29025	1.43061e-05	0.000460941	0.96701	1.13957e-05	0.000320338
glutathione S-transferase tau 7	AT2G29420	2.29079	6.11297e-07	9.66217e-05	2.07269	8.34582e-07	8.27546e-05
glutathione S-transferase tau 4	AT2G29460	2.27302	1.3071e-05	0.000440244	1.86872	0.00379205	0.0189295
glutathione S-transferase tau 2	AT2G29480	1.59831	2.22794e-05	0.000592919	1.82779	1.28991e-06	0.000100836
glutathione S-transferase TAU 1	AT2G29490	3.02275	4.85405e-07	9.1367e-05	2.47558	1.53286e-08	2.60394e-05
Tetratricopeptide repeat (TPR)-like superfamily protein	AT2G29670	3.29485	1.92169e-07	6.6316e-05	3.2405	1.04846e-06	9.27669e-05
Aquaporin-like superfamily protein	AT2G29870	2.01403	1.55631e-05	0.000479712	1.29433	3.55465e-08	2.89626e-05
alternative NAD(P)H dehydrogenase 2	AT2G29990	1.1883	3.9786e-06	0.000231755	0.808456	9.79119e-05	0.00129074
UDP-Glycosyltransferase superfamily protein	AT2G30140	2.04069	8.36082e-06	0.000336834	1.91703	2.77706e-05	0.000556409
WRKY DNA-binding protein 25	AT2G30250	1.5818	1.27517e-06	0.000134331	0.843358	7.23248e-06	0.000247956
cinnamate-4-hydroxylase	AT2G30490	0.960575	9.59146e-05	0.00151842	0.858122	0.000244153	0.00241592
salt tolerance homologue	AT2G31380	0.736533	6.73701e-05	0.00121982	0.824876	1.13674e-05	0.000319885
UDP-glucosyl transferase 74D1	AT2G31750	0.883395	0.000174991	0.00228034	1.05399	1.53862e-05	0.000381232
Exostosin family protein	AT2G31990	0.783492	5.44787e-06	0.00026908	0.757456	7.81721e-05	0.00111153
Acyl-CoA N-acyltransferases (NAT) superfamily protein	AT2G32030	1.17072	6.66e-06	0.000298584	1.31467	0.000169405	0.00187152
phosphate transporter 1;5	AT2G32830	0.788929	0.000317118	0.00345752	1.13354	6.32508e-06	0.000231849
Integrase-type DNA-binding superfamily protein	AT2G33710	1.10999	6.13402e-06	0.000284965	1.2069	8.26061e-06	0.000267031
TRICHOME BIREFRINGENCE-LIKE 37	AT2G34070	0.924776	8.06379e-05	0.00136813	0.705772	7.24633e-05	0.00105
NOD26-like intrinsic protein 2;1	AT2G34390	1.60366	1.67238e-06	0.000148181	0.895159	6.42302e-06	0.000233172
multidrug resistance-associated protein 2	AT2G34660	1.10162	0.000195925	0.0024657	1.04261	0.000592239	0.00463039
	AT2G35480	1.95174	3.07888e-08	2.93636e-05	0.8373	1.31764e-05	0.000349598
basic pentacysteine 7	AT2G35550	1.38145	0.000108579	0.00164572	1.34098	1.40014e-05	0.000362323
ERF family protein 38	AT2G35700	0.848161	0.000241234	0.00285186	1.51693	0.000114355	0.00143433
	AT2G35733	0.848692	4.86615e-07	9.1367e-05	0.714174	0.000144624	0.00168543
	AT2G35736	0.758094	5.98251e-05	0.00113213	0.743496	3.10799e-06	0.000157666
	AT2G35743	0.903224	0.000175947	0.00229067	1.16057	0.000164475	0.001836
DNA-binding storekeeper protein-related transcriptional regulator	AT2G36340	1.12176	1.36064e-05	0.000449301	1.0128	0.000162695	0.00182351
Aldolase superfamily protein	AT2G36460	1.33693	0.000396291	0.00406951	0.910335	0.000650309	0.00497297
proline transporter 3	AT2G36590	1.04258	0.000250802	0.00292997	1.01315	3.09288e-05	0.000599102
UDP-glucosyl transferase 73C1	AT2G36750	3.35172	4.95995e-07	9.1583e-05	2.75159	3.19923e-06	0.000159366
UDP-glucosyl transferase 73C6	AT2G36790	3.12994	4.43088e-07	8.84281e-05	1.11759	0.000142432	0.00166723
don-glucosyltransferase 1	AT2G36800	3.61476	3.79557e-08	3.1686e-05	2.71324	3.90682e-07	5.80248e-05
UDP-Glycosyltransferase superfamily protein	AT2G36970	1.93646	3.01678e-06	0.000200969	1.76423	1.55463e-07	4.51195e-05
PHE ammonia lyase 1	AT2G37040	0.813538	9.45556e-05	0.00150663	0.712536	0.000123627	0.00151054
Thioredoxin superfamily protein	AT2G37240	0.752483	7.64378e-06	0.000323211	0.902747	4.67798e-05	0.00077898
WRKY family transcription factor family protein	AT2G37260	0.957859	9.82021e-05	0.00154047	1.10322	0.000170104	0.00187608
phosphoribosylaminoimidazole carboxylase, putative / AIR carboxylase, putative	AT2G37690	0.749851	1.86124e-05	0.000537904	0.772657	5.77529e-06	0.000220639
NAD(P)-linked oxidoreductase superfamily protein	AT2G37760	1.45314	3.55622e-07	8.33632e-05	1.72043	4.32348e-07	6.19628e-05
NAD(P)-linked oxidoreductase superfamily protein	AT2G37770	4.35828	1.55614e-07	5.88043e-05	4.23393	6.14945e-07	7.07437e-05
SOUL heme-binding family protein	AT2G37970	0.811894	2.6112e-06	0.000185805	0.803695	8.39068e-05	0.00116343
putative PDX1-like protein 4	AT2G38210	1.09832	0.000374277	0.00390568	1.90277	8.27314e-05	0.00115085
Homeodomain-like superfamily protein	AT2G38250	1.58496	4.30212e-09	1.39068e-05	1.37005	1.04564e-05	0.000302505
AMP deaminase, putative / myoadenylate deaminase, putative	AT2G38280	0.828719	0.000544826	0.00510173	0.759843	2.60204e-05	0.000532322
Integrase-type DNA-binding superfamily protein	AT2G38340	1.75364	3.55586e-05	0.000797615	1.50501	5.20235e-07	6.61469e-05
WRKY DNA-binding protein 33	AT2G38470	0.714412	0.00100228	0.0079596	1.06042	0.00100304	0.00682407
Protein of unknown function (DUF506)	AT2G39650	1.75019	7.00474e-08	3.80129e-05	0.939927	1.51745e-05	0.000378419
Translation initiation factor IF6	AT2G39820	1.05988	4.03923e-05	0.000871191	1.22178	1.98086e-05	0.000446707
Alpha/beta hydrolase related protein	AT2G40095	0.823143	0.000164419	0.00218728	1.0217	0.000107585	0.00137641
basic helix-loop-helix (bHLH) DNA-binding superfamily protein	AT2G40200	0.901043	0.00114414	0.00876746	1.34528	4.5567e-06	0.000192605
Integrase-type DNA-binding superfamily protein	AT2G40340	1.48808	9.03095e-07	0.000116674	1.3918	9.33914e-05	0.00125192
Integrase-type DNA-binding superfamily protein	AT2G40350	0.822842	0.000151298	0.00206779	0.782412	0.00309921	0.0161564
laccase 5	AT2G40370	1.01132	0.000728784	0.00631027	0.743774	0.00308874	0.0161179
calmodulin (CAM)-binding protein of 25 kDa	AT2G41010	1.02588	6.13891e-06	0.000284965	1.4487	3.90714e-06	0.000178148
S-adenosyl-L-methionine-dependent methyltransferases superfamily protein	AT2G41040	0.73574	0.000156966	0.00212313	0.732863	4.2804e-05	0.000736869
Calcium-binding EF-hand family protein	AT2G41090	1.36738	3.03637e-05	0.000721926	1.40506	1.93427e-06	0.000124338
	AT2G41230	1.1672	4.9963e-05	0.00100565	2.19335	2.06616e-06	0.000127504
S-adenosyl-L-methionine-dependent methyltransferases superfamily protein	AT2G41380	2.0566	1.80064e-07	6.42522e-05	1.58007	1.81713e-06	0.000119662
	AT2G41391	1.52661	1.98584e-05	0.000554522	1.16896	5.52267e-05	0.000875714
	AT2G41730	5.351	1.03494e-11	5.42867e-07	1.33328	7.21069e-06	0.000247857
ILI1 binding bHLH 1	AT2G43060	0.738137	0.000298937	0.00331931	0.809061	1.37845e-05	0.000359013
other RNA	AT2G43375	0.845849	0.000242458	0.00286305	0.909075	2.91026e-06	0.000152655
trypsin inhibitor protein 1	AT2G43510	0.99541	8.76561e-06	0.000346621	1.17033	0.000750717	0.00553074
Carbohydrate-binding X8 domain superfamily protein	AT2G43660	0.818099	5.39275e-05	0.00105431	1.07073	1.99159e-05	0.000448356
Carbohydrate-binding X8 domain superfamily protein	AT2G43670	0.759608	0.00014742	0.00203107	0.749892	0.000231705	0.0023319
Eukaryotic protein of unknown function (DUF842)	AT2G43720	1.68571	7.36729e-07	0.000105736	1.15397	4.77379e-07	6.42063e-05
UDP-glucosyltransferase 74F2	AT2G43820	1.35081	3.26e-07	8.15915e-05	1.05467	3.79154e-06	0.000174724
NagB/RpiA/CoA transferase-like superfamily protein	AT2G44070	0.930825	6.12149e-05	0.00114357	1.29064	0.000687855	0.00518327
beta glucosidase 28	AT2G44460	5.89982	6.50284e-08	3.7457e-05	4.57226	2.85723e-07	5.18592e-05
SAUR-like auxin-responsive protein family	AT2G45210	0.757927	0.00662624	0.0331053	0.836128	5.98686e-05	0.000928705
RAS associated with diabetes protein 51C	AT2G45280	0.810091	8.77497e-05	0.00143524	1.04791	4.68184e-06	0.000195135
Protein of unknown function (DUF1442)	AT2G45360	1.21567	9.5698e-07	0.000118892	1.40041	5.96182e-06	0.000224288
cytochrome P450, family 76, subfamily C, polypeptide 2	AT2G45570	2.56309	7.57475e-07	0.000106808	3.05827	2.90597e-05	0.000574123
cyclic nucleotide gated channel 3	AT2G46430	0.949939	0.00011207	0.00167575	0.914935	0.000858797	0.0061048
cyclic nucleotide-gated channels	AT2G46440	0.886962	3.1915e-05	0.000745024	0.710295	6.06819e-05	0.000936454
RING/U-box superfamily protein	AT2G46494	1.68163	1.74301e-06	0.000150375	1.30887	0.000433876	0.00366896
RING/U-box superfamily protein	AT2G46495	2.00852	1.30427e-06	0.000134939	1.56751	1.18171e-05	0.000325962
CCT motif family protein	AT2G46670	0.803383	5.28289e-05	0.00103942	1.39735	6.27319e-07	7.07437e-05
pseudo-response regulator 9	AT2G46790	0.738373	0.000283598	0.00320117	1.23453	1.83278e-05	0.000423696
	AT2G46995	0.999481	6.3403e-05	0.00117103	0.728786	0.00883286	0.0367684
ATP binding cassette subfamily B4	AT2G47000	3.49967	2.3252e-07	7.22751e-05	1.73381	2.29777e-06	0.000134528
NAD(P)-binding Rossmann-fold superfamily protein	AT2G47130	0.934446	7.10173e-06	0.000309654	1.06282	1.48181e-06	0.000108255
Integrase-type DNA-binding superfamily protein	AT2G47520	5.17496	1.8369e-08	2.63668e-05	1.60601	3.13397e-07	5.30288e-05
zinc finger (CCCH type) helicase family protein	AT2G47680	1.12235	1.21359e-05	0.000422008	1.26946	2.04334e-05	0.000454158
Adenine nucleotide alpha hydrolases-like superfamily protein	AT2G47710	1.01999	3.80057e-06	0.000225515	0.839451	0.00426598	0.0207982
	AT2G47720	1.07023	2.59077e-05	0.000654027	0.841932	3.74092e-05	0.000674781
glutathione S-transferase phi 8	AT2G47730	1.09953	3.94283e-05	0.000858163	0.983486	1.89829e-05	0.000434058
B-box type zinc finger protein with CCT domain	AT2G47890	1.36562	1.68755e-07	6.21037e-05	1.03914	2.46853e-06	0.00013972
Ribosomal protein L34e superfamily protein	AT3G01170	0.757105	0.000198469	0.00248638	0.738762	0.000117772	0.00146551
voltage dependent anion channel 1	AT3G01280	0.772984	1.69055e-06	0.000149136	0.864271	1.21278e-07	4.07144e-05
Peroxidase superfamily protein	AT3G01420	2.02079	1.53347e-05	0.000478728	1.30704	1.66995e-07	4.52919e-05
	AT3G01513	1.32255	3.14002e-06	0.000205883	1.01515	1.29512e-05	0.000345897
NAC domain containing protein 44	AT3G01600	2.64557	1.90215e-06	0.000155372	2.59318	3.72124e-08	2.89626e-05
WRKY DNA-binding protein 45	AT3G01970	1.37853	3.27899e-05	0.000754444	1.16333	0.000823616	0.00592566
	AT3G02240	1.41861	4.99875e-06	0.000258839	0.939433	0.000257583	0.00250859
LOB domain-containing protein 41	AT3G02550	4.96451	2.91188e-07	7.95457e-05	4.10951	2.55777e-06	0.000141928
	AT3G02555	0.782819	9.2594e-06	0.00035608	0.850059	2.00529e-05	0.000449246
Adenine nucleotide alpha hydrolases-like superfamily protein	AT3G03270	2.02572	2.26744e-07	7.16484e-05	1.94975	1.6388e-07	4.51195e-05
NAD(P)-binding Rossmann-fold superfamily protein	AT3G04000	0.900467	0.000779755	0.00663982	1.55329	1.79505e-05	0.000418555
glyceraldehyde-3-phosphate dehydrogenase C subunit 1	AT3G04120	1.56335	1.95091e-05	0.000548703	1.36657	1.47e-05	0.000372613
NAC domain containing protein 48	AT3G04420	0.842036	0.00526588	0.0277331	0.810375	9.86144e-05	0.00129436
Alba DNA/RNA-binding protein	AT3G04620	0.948087	5.19794e-05	0.00103043	0.933118	0.000149909	0.00173011
D-aminoacid aminotransferase-like PLP-dependent enzymes superfamily protein	AT3G05190	0.950531	0.000557823	0.00519163	1.00719	0.00142815	0.00891175
peroxisomal adenine nucleotide carrier 1	AT3G05290	0.962964	4.60694e-06	0.000244835	0.712708	0.000107303	0.00137481
receptor like protein 30	AT3G05360	0.764646	3.10735e-05	0.000733542	0.787661	3.83863e-06	0.000175699
Major facilitator superfamily protein	AT3G05400	1.30001	1.55274e-05	0.000479712	1.12163	2.02421e-06	0.000126695
	AT3G05770	0.913752	0.00030615	0.00337228	1.44724	5.84958e-05	0.000913468
Expressed protein	AT3G06435	2.07685	1.43002e-06	0.000140425	1.52264	1.90596e-05	0.000435432
multifunctional protein 2	AT3G06860	0.842571	0.000665669	0.00589626	1.02896	0.000828482	0.00595386
Galactose oxidase/kelch repeat superfamily protein	AT3G07720	1.56387	5.17726e-07	9.1583e-05	1.54783	2.58534e-07	4.96953e-05
	AT3G07730	1.001	1.16448e-05	0.000415239	0.86985	3.14708e-05	0.000603793
HEAT SHOCK PROTEIN 89.1	AT3G07770	0.810942	0.000285834	0.0032181	0.745915	0.000239675	0.00238692
MATE efflux family protein	AT3G08040	1.50789	9.6209e-07	0.000118892	0.955054	3.33589e-06	0.000162877
Phosphoglycerate mutase, 2,3-bisphosphoglycerate-independent	AT3G08590	1.25188	1.62334e-05	0.000493056	1.10791	4.81705e-07	6.42935e-05
ubiquitin-conjugating enzyme 11	AT3G08690	1.07526	3.54226e-05	0.000796424	0.968284	2.1909e-05	0.000476062
Galactose oxidase/kelch repeat superfamily protein	AT3G08810	1.01824	5.37543e-05	0.0010521	0.969682	9.26984e-06	0.000281064
PYRIMIDINE 4	AT3G08860	2.33085	3.62513e-05	0.000807442	1.88768	1.32127e-05	0.000349853
Concanavalin A-like lectin protein kinase family protein	AT3G08870	1.29912	6.65051e-06	0.000298584	1.43781	9.82956e-07	8.91923e-05
Protein kinase superfamily protein	AT3G09010	0.718044	0.000384596	0.0039853	0.754847	5.96583e-05	0.00092693
glutathione S-transferase TAU 8	AT3G09270	1.81304	4.31779e-07	8.84281e-05	1.56031	5.37802e-07	6.73267e-05
metallothionein 2A	AT3G09390	1.46619	1.47928e-06	0.000141595	1.29613	7.71332e-09	1.9441e-05
Heat shock protein 70 (Hsp 70) family protein	AT3G09440	1.41756	1.31421e-05	0.000441612	1.06215	4.90836e-06	0.0002013
ascorbate peroxidase 2	AT3G09640	1.24773	0.00134076	0.00984436	0.952645	0.000955769	0.00659396
sequence-specific DNA binding transcription factors	AT3G10040	2.01231	3.85153e-05	0.000844389	1.10559	6.75115e-05	0.00100575
Glycosyltransferase family 61 protein	AT3G10320	1.21683	0.000341057	0.00364726	1.00893	3.91595e-07	5.80248e-05
NAC domain containing protein 50	AT3G10480	0.937729	2.74555e-05	0.000678676	0.786245	0.000867481	0.0061482
NAC domain containing protein 53	AT3G10500	1.83971	2.07219e-08	2.63841e-05	1.40888	2.62053e-08	2.86369e-05
	AT3G10930	1.62993	2.10894e-05	0.0005733	1.12819	0.00506862	0.0237856
ferritin 2	AT3G11050	1.14977	3.12712e-05	0.000736882	1.20052	0.000177771	0.0019318
UDP-Glycosyltransferase superfamily protein	AT3G11340	1.16399	1.22366e-05	0.00042339	0.944193	6.26747e-06	0.000230777
AP2/B3-like transcriptional factor family protein	AT3G11580	1.07942	0.000470105	0.00460397	1.31226	0.000159808	0.00180332
aromatic and neutral transporter 1	AT3G11900	1.00693	2.44774e-07	7.55257e-05	0.807276	0.00014459	0.00168541
heat shock protein 70	AT3G12580	2.22531	1.90615e-05	0.000543989	0.882962	0.00911884	0.03777
NOP56-like pre RNA processing ribonucleoprotein	AT3G12860	0.773947	0.000894061	0.0073302	1.05785	0.000141314	0.00165865
activator of spomin::LUC2	AT3G12890	1.26048	7.45644e-06	0.000318502	2.36781	4.99738e-07	6.55265e-05
multidrug resistance-associated protein 3	AT3G13080	2.25856	6.33039e-05	0.00117044	2.27916	6.75494e-06	0.000240873
multidrug resistance-associated protein 8	AT3G13090	1.075	0.000223129	0.00269678	1.15037	1.36145e-05	0.000356177
serine acetyltransferase 2;2	AT3G13110	0.703564	5.1109e-05	0.00102056	0.898804	3.45628e-06	0.000165729
RNA-binding (RRM/RBD/RNP motifs) family protein	AT3G13224	1.02713	0.000620305	0.00560122	0.740919	0.000313172	0.0028938
Chaperone DnaJ-domain superfamily protein	AT3G13310	1.16871	1.8359e-06	0.000153589	1.0593	3.10674e-06	0.000157666
	AT3G13432	1.74384	3.80598e-07	8.42358e-05	1.17931	7.49792e-05	0.00107959
2-oxoglutarate (2OG) and Fe(II)-dependent oxygenase superfamily protein	AT3G13610	0.821316	0.000226005	0.00272088	1.09664	0.000160081	0.00180539
	AT3G13950	1.42988	9.10354e-07	0.000116938	1.07036	4.55805e-06	0.000192605
	AT3G14060	0.793776	0.00035542	0.00375417	0.827847	0.000542488	0.00432523
cytochrome P450, family 72, subfamily A, polypeptide 8	AT3G14620	2.29731	2.51683e-08	2.68461e-05	1.95628	6.22639e-07	7.07437e-05
cytochrome P450, family 72, subfamily A, polypeptide 13	AT3G14660	1.43394	3.06118e-05	0.000725581	1.55945	8.43404e-06	0.000269224
cytochrome P450, family 72, subfamily A, polypeptide 14	AT3G14680	0.94192	0.000605096	0.00550272	0.728669	9.10415e-06	0.00027795
SART-1 family	AT3G14700	1.67896	2.55901e-08	2.68461e-05	1.86863	4.74796e-07	6.42063e-05
Class I glutamine amidotransferase-like superfamily protein	AT3G14990	1.69582	1.52998e-06	0.000144335	1.29923	1.9494e-07	4.61789e-05
cobalt ion binding	AT3G15000	0.786237	4.08757e-06	0.000235356	0.83918	2.70838e-06	0.000145822
ARM repeat superfamily protein	AT3G15180	0.944153	8.70322e-05	0.00142885	1.11754	5.84382e-07	6.90387e-05
cytochrome c oxidase 17	AT3G15352	0.985091	0.000226308	0.00272328	0.922015	3.76985e-05	0.000676741
	AT3G15357	0.702589	0.000439546	0.00439663	0.953564	8.22433e-06	0.000266955
Transducin/WD40 repeat-like superfamily protein	AT3G16650	0.749355	9.52741e-05	0.00151297	1.09455	7.03396e-09	1.9441e-05
RHOMBOID-like protein 14	AT3G17611	0.984235	3.59943e-06	0.000220917	0.879104	1.38177e-05	0.000359342
nucleolin like 2	AT3G18610	1.9089	9.68107e-06	0.000368423	1.99957	4.02973e-06	0.000179148
KIP-related protein 6	AT3G19150	1.31755	6.95172e-06	0.000305867	1.24275	1.84421e-06	0.000120999
RING/U-box superfamily protein	AT3G20395	1.0584	0.000138678	0.00194225	1.59588	6.11245e-07	7.06217e-05
transposable element gene	AT3G21010	0.822096	0.000131492	0.0018763	0.879063	1.79925e-05	0.000419096
multidrug resistance-associated protein 6	AT3G21250	1.08608	0.00011029	0.00166206	1.42291	3.51479e-07	5.56993e-05
Glycolipid transfer protein (GLTP) family protein	AT3G21260	0.997738	5.66641e-05	0.00108794	1.27114	9.6922e-07	8.87919e-05
UDP-Glycosyltransferase superfamily protein	AT3G21560	0.882902	8.12216e-05	0.00137477	0.94685	0.000243463	0.00241203
isocitrate lyase	AT3G21720	1.35979	0.0108002	0.0481523	1.51052	0.0102399	0.0413014
UDP-glucosyl transferase 71B6	AT3G21780	1.68974	5.70189e-07	9.34139e-05	1.12305	2.74057e-05	0.000551415
VQ motif-containing protein	AT3G22160	1.13855	3.04862e-06	0.000202165	1.04118	3.1939e-07	5.33544e-05
pathogen and circadian controlled 1	AT3G22231	1.36561	0.00123796	0.00930048	0.816418	0.00123238	0.00795809
putative mitochondrial RNA helicase 1	AT3G22310	1.025	6.28647e-06	0.000289509	0.721967	5.8035e-06	0.000221108
alternative oxidase 1A	AT3G22370	4.21676	4.10769e-08	3.1686e-05	1.40281	7.26047e-07	7.55636e-05
Protein of unknown function (DUF581)	AT3G22550	1.19567	6.96908e-06	0.000305905	1.38062	1.28155e-08	2.60394e-05
Leucine-rich repeat (LRR) family protein	AT3G22800	1.08357	2.78522e-06	0.000191969	0.853842	5.932e-06	0.000224288
Chlorophyll A-B binding family protein	AT3G22840	1.47531	2.33149e-05	0.000609955	1.95848	0.00102547	0.00693078
calmodulin-like 11	AT3G22930	0.883043	0.00142516	0.0103083	0.884428	8.98163e-05	0.00121926
Ribosomal protein S5/Elongation factor G/III/V family protein	AT3G22980	0.776927	2.04408e-06	0.000161792	0.787456	5.78624e-06	0.000220896
MATE efflux family protein	AT3G23560	1.46414	3.98084e-06	0.000231755	1.16416	1.73355e-05	0.000409895
	AT3G23930	0.883845	0.000790256	0.0067077	1.66189	6.79108e-05	0.00100966
heat shock protein 60	AT3G23990	1.03021	5.1735e-06	0.000262448	1.28112	6.86035e-08	3.1566e-05
glutathione-disulfide reductase	AT3G24170	0.737735	3.04382e-05	0.000722626	0.776705	6.1009e-08	3.1214e-05
Vacuolar iron transporter (VIT) family protein	AT3G25190	2.0407	1.85192e-06	0.000154437	1.50894	3.46778e-05	0.000643434
AGC (cAMP-dependent, cGMP-dependent and protein kinase C) kinase family protein	AT3G25250	3.09243	5.00156e-08	3.32091e-05	1.78811	8.33867e-06	0.000268277
	AT3G25597	0.822597	2.59246e-05	0.000654027	0.973534	2.10255e-05	0.000463586
ATPase E1-E2 type family protein / haloacid dehalogenase-like hydrolase family protein	AT3G25610	1.01876	9.4371e-05	0.00150465	1.15436	2.34582e-06	0.000136568
inflorescence deficient in abscission (IDA)-like 1	AT3G25655	1.907	3.09811e-07	8.0294e-05	0.906034	0.00302165	0.0158324
other RNA	AT3G25795	1.2239	0.00131871	0.00973233	2.11035	0.000330273	0.00301054
NIM1-interacting 2	AT3G25882	1.12128	0.000452886	0.00448813	1.10031	1.92108e-05	0.000437173
cytochrome P450, family 71, subfamily B, polypeptide 23	AT3G26210	1.60627	8.19425e-06	0.000335536	1.11652	4.64351e-05	0.00077595
nudix hydrolase homolog 13	AT3G26690	1.01957	5.97632e-06	0.000280646	0.972935	1.20526e-05	0.000329751
MIR169I; miRNA	AT3G26812	0.759027	0.00209656	0.0137993	1.04513	3.32458e-05	0.000624862
MIR169J; miRNA	AT3G26813	0.76793	0.000115267	0.00170978	1.14247	9.37524e-06	0.000283114
MIR169L; miRNA	AT3G26816	0.862523	0.000338335	0.00362406	1.06995	1.79538e-05	0.000418555
MIR169N; miRNA	AT3G26819	0.755573	0.00545536	0.0285157	1.15639	0.00027503	0.00263112
Galactose oxidase/kelch repeat superfamily protein	AT3G27150	1.56673	1.43553e-06	0.000140484	1.05132	1.23924e-07	4.07144e-05
Cupredoxin superfamily protein	AT3G27200	1.01174	0.000247873	0.0029059	0.723339	0.0011272	0.00745023
Galactose oxidase/kelch repeat superfamily protein	AT3G27220	2.24909	3.43473e-05	0.000778252	1.75645	0.000149375	0.00172574
TRAM, LAG1 and CLN8 (TLC) lipid-sensing domain containing protein	AT3G27270	0.707314	6.11344e-05	0.00114306	1.02653	4.62085e-07	6.42063e-05
Sucrase/ferredoxin-like family protein	AT3G27570	1.00559	0.000212195	0.00259936	1.13209	0.000365348	0.0032377
Protein of unknown function (DUF1645)	AT3G27880	0.985247	5.39935e-06	0.000268453	0.872286	7.18128e-06	0.000247076
	AT3G28291	0.716046	0.00948303	0.0435839	0.831322	0.000121608	0.00149387
ABC transporter family protein	AT3G28345	1.62548	9.41349e-07	0.00011801	1.56377	1.03037e-07	3.97405e-05
P-loop containing nucleoside triphosphate hydrolases superfamily protein	AT3G28570	1.67725	2.91063e-06	0.000196492	0.788366	0.00125144	0.00805142
P-loop containing nucleoside triphosphate hydrolases superfamily protein	AT3G28580	1.91403	5.13922e-07	9.1583e-05	1.36179	0.000217897	0.00222842
Cytochrome P450 superfamily protein	AT3G28740	4.23828	1.42395e-08	2.48973e-05	4.31789	8.02591e-07	8.11736e-05
NAC domain containing protein 3	AT3G29035	0.869062	0.000717937	0.00624418	0.815068	8.74702e-05	0.00119888
HXXXD-type acyl-transferase family protein	AT3G29590	1.56201	0.00025324	0.00295122	1.67206	0.000463054	0.00383956
HXXXD-type acyl-transferase family protein	AT3G29670	1.56042	1.02576e-07	4.76152e-05	1.56307	2.44309e-05	0.000510433
B12D protein	AT3G29970	2.77341	4.38704e-06	0.000243249	2.76358	1.26434e-05	0.000339752
Methylenetetrahydrofolate reductase family protein	AT3G30775	1.31368	1.48022e-05	0.000468014	1.38347	2.4142e-06	0.000137946
Beta-galactosidase related protein	AT3G43580	1.03159	0.0003209	0.00348932	1.21652	9.96875e-06	0.000293862
FAD/NAD(P)-binding oxidoreductase family protein	AT3G44190	0.716238	0.00229031	0.0147575	0.70374	0.00147766	0.00914781
nitrilase 2	AT3G44300	1.65628	0.000162253	0.00217057	2.35454	8.02163e-06	0.000262651
Major facilitator superfamily protein	AT3G45710	0.777617	0.00127965	0.00952309	0.783964	0.00019531	0.00206091
	AT3G45730	3.97946	1.91013e-08	2.63668e-05	1.59824	4.22728e-08	2.89626e-05
heat shock protein 17.4	AT3G46230	0.870608	0.00982592	0.0448065	1.49299	0.000194951	0.00205919
protein kinase-related	AT3G46280	1.31266	1.18546e-05	0.000418473	0.955937	2.19753e-05	0.000476319
UDP-glucosyl transferase 76E12	AT3G46660	1.3503	4.96383e-05	0.00100105	2.45329	0.00220699	0.0124319
ATP-binding cassette A2	AT3G47730	0.759802	0.000997449	0.00793211	0.824823	1.73639e-05	0.000410036
ABC2 homolog 6	AT3G47780	0.868249	7.78145e-06	0.000325753	1.18958	1.77196e-05	0.000416024
xyloglucan endotransglucosylase/hydrolase 11	AT3G48580	0.790857	0.000939203	0.00759558	0.881685	6.49691e-06	0.000234865
alpha/beta-Hydrolases superfamily protein	AT3G48690	1.33819	1.37362e-06	0.000137504	0.84959	3.09489e-05	0.000599102
carboxyesterase 13	AT3G48700	1.89263	7.97438e-05	0.0013594	1.53297	9.87013e-05	0.00129436
polynucleotide adenylyltransferase family protein / RNA recognition motif (RRM)-containing protein	AT3G48830	0.85941	0.000688665	0.00604674	0.822332	2.17131e-06	0.000130912
phosphate transporter 3;2	AT3G48850	1.58177	0.000234588	0.00279217	1.42389	4.25466e-05	0.00073316
pyruvate kinase family protein	AT3G49160	0.796354	3.95212e-05	0.000858759	1.82998	3.81443e-06	0.00017505
response to low sulfur 3	AT3G49570	2.72666	5.43472e-08	3.50504e-05	1.41698	6.21941e-07	7.07437e-05
response to low sulfur 1	AT3G49580	3.7168	3.97089e-08	3.1686e-05	1.99846	5.15532e-07	6.60471e-05
GRAS family transcription factor	AT3G49950	1.02962	2.06941e-05	0.000567724	0.889278	8.91421e-06	0.000275537
cooperatively regulated by ethylene and jasmonate 1	AT3G50260	1.27459	1.41773e-06	0.000139562	1.33586	0.000127001	0.00153779
methyl esterase 10	AT3G50440	0.975468	1.96356e-05	0.000551374	0.894945	5.49128e-06	0.000213901
homolog of RPW8 4	AT3G50480	1.11236	0.000718264	0.00624496	1.30172	0.000180742	0.00195581
	AT3G50910	1.17196	2.07293e-08	2.63841e-05	1.23017	1.88798e-07	4.61789e-05
P-loop containing nucleoside triphosphate hydrolases superfamily protein	AT3G50940	0.892914	0.000565408	0.00524269	0.945204	3.15129e-05	0.000604158
flavanone 3-hydroxylase	AT3G51240	1.67321	1.58415e-06	0.000145781	1.53243	3.84519e-05	0.000684875
Clathrin light chain protein	AT3G51890	1.11856	1.90427e-05	0.00054388	1.06279	3.55049e-05	0.00065343
dual specificity protein phosphatase (DsPTP1) family protein	AT3G52180	0.824604	0.0003081	0.003387	0.726521	0.000696285	0.00523216
A20/AN1-like zinc finger family protein	AT3G52800	0.970095	2.45932e-06	0.000180489	1.01031	6.0224e-06	0.00022532
ATPase, AAA-type, CDC48 protein	AT3G53230	2.19711	1.63498e-06	0.000147077	1.7191	3.43903e-05	0.000640421
pleiotropic drug resistance 9	AT3G53480	1.31474	3.4094e-05	0.00077452	1.23821	4.02243e-06	0.000179111
RING/U-box superfamily protein	AT3G53690	0.93033	0.000242641	0.00286305	1.06208	4.99185e-05	0.000816748
proteasome inhibitor-related	AT3G53970	0.773749	5.06782e-06	0.000260615	1.02756	3.58076e-07	5.59873e-05
S-adenosyl-L-methionine-dependent methyltransferases superfamily protein	AT3G54150	1.32334	1.6459e-05	0.00049731	1.20302	0.00138315	0.00869612
	AT3G54520	2.80923	2.11985e-07	6.89915e-05	2.13784	3.99875e-06	0.000178815
Chalcone-flavanone isomerase family protein	AT3G55120	1.03241	0.000281094	0.00318248	1.29024	7.3923e-05	0.00106614
Translation initiation factor IF6	AT3G55620	1.08345	3.33276e-06	0.000212414	1.01459	1.97318e-06	0.000125304
Alpha/beta hydrolase related protein	AT3G55880	0.710641	0.000308051	0.003387	0.929551	0.00058765	0.00460069
nodulin MtN21 /EamA-like transporter family protein	AT3G56620	0.837344	0.00622931	0.0316191	0.710269	0.000601085	0.00468268
sigma factor binding protein 1	AT3G56710	1.50901	1.79465e-05	0.000525316	1.60877	3.26089e-05	0.000617141
Tetratricopeptide repeat (TPR)-like superfamily protein	AT3G57090	1.12786	2.32286e-06	0.000174561	0.756891	3.1828e-06	0.000159152
Glycosyltransferase family 61 protein	AT3G57380	1.3456	3.16574e-06	0.000206437	0.964407	3.9691e-05	0.00069958
AGAMOUS-like 18	AT3G57390	0.9961	1.0158e-06	0.000121855	0.997334	3.00662e-06	0.000154921
nuclear RNA polymerase A1	AT3G57660	0.751757	0.00135582	0.00992164	0.713465	0.000231414	0.00233047
Optic atrophy 3 protein (OPA3)	AT3G58150	3.10381	6.17657e-08	3.72397e-05	2.85646	8.28704e-07	8.23273e-05
Arabidopsis phospholipase-like protein (PEARLI 4) with TRAF-like domain	AT3G58270	1.53362	2.75325e-06	0.000191537	1.95685	1.85572e-07	4.61789e-05
multidrug resistance-associated protein 14	AT3G59140	1.97556	7.02625e-07	0.000104112	2.22794	6.1123e-07	7.06217e-05
F-box/RNI-like superfamily protein	AT3G59150	0.7844	1.772e-05	0.000522023	0.939208	1.3408e-06	0.000102822
Protein Transporter, Pam16	AT3G59280	0.720635	0.000110299	0.00166206	0.755329	6.60943e-05	0.000993384
lectin-receptor kinase	AT3G59700	0.771526	0.000130711	0.00186821	0.805241	4.98895e-06	0.000203334
SKP1-like 13	AT3G60010	0.809928	7.9457e-05	0.00135539	1.05524	4.21228e-05	0.00072826
Glycosyl hydrolase superfamily protein	AT3G60140	4.40932	1.14587e-06	0.00012745	3.55201	2.34947e-08	2.84648e-05
multidrug resistance-associated protein 9	AT3G60160	1.19943	2.18695e-05	0.000585452	1.52197	1.24063e-05	0.000335454
Ubiquitin-like superfamily protein	AT3G60640	0.702621	3.84234e-05	0.000842936	0.749036	2.83098e-05	0.000565054
Tetratricopeptide repeat (TPR)-like superfamily protein	AT3G60960	0.809485	2.86127e-05	0.000697054	0.722773	0.000160247	0.00180652
multidrug resistance-associated protein 15	AT3G60970	1.23803	0.000109283	0.00165312	1.53215	0.000145417	0.00169166
Tetratricopeptide repeat (TPR)-like superfamily protein	AT3G60980	0.83366	1.74966e-05	0.000517052	0.782409	2.0629e-05	0.000457536
peroxin 11E	AT3G61070	1.04041	0.000204725	0.00253929	0.96492	3.62299e-05	0.00066055
Zinc-binding ribosomal protein family protein	AT3G61111	1.57869	3.89466e-06	0.000228817	0.742532	9.11614e-05	0.00122988
cytokinin response factor 6	AT3G61630	3.1681	5.2146e-07	9.1583e-05	1.30502	2.24057e-05	0.000483252
Protein phosphatase 2C family protein	AT3G62260	0.812527	2.07744e-05	0.00056844	0.708663	0.000903399	0.0063343
myb domain protein 11	AT3G62610	1.27242	1.48875e-05	0.000469861	1.03583	0.000355993	0.00317249
EID1-like 3	AT3G63060	0.782579	1.58653e-05	0.00048553	0.814831	0.000730898	0.00542194
	AT4G00234	0.927312	1.13112e-05	0.000408654	0.832551	0.000586322	0.00459303
Mechanosensitive ion channel protein	AT4G00290	0.84264	0.000554583	0.00516866	0.750112	0.000246178	0.00243046
DNA-binding storekeeper protein-related transcriptional regulator	AT4G00390	1.47966	6.8538e-07	0.000103307	1.15242	0.000190357	0.00202289
UDP-Glycosyltransferase superfamily protein	AT4G01070	0.961109	6.55008e-05	0.00119691	1.02571	8.55632e-06	0.000271186
	AT4G01170	0.906439	3.91796e-06	0.000229623	0.971594	1.30894e-05	0.000347994
WRKY family transcription factor	AT4G01250	0.947303	0.000162934	0.00217802	1.44782	4.93378e-06	0.000201869
NAC with transmembrane motif1	AT4G01540	0.815251	0.000112553	0.00168035	0.807635	1.97159e-05	0.00044592
tolB protein-related	AT4G01870	3.0053	1.73014e-06	0.000149757	2.35197	1.06188e-06	9.27669e-05
sucrose synthase 3	AT4G02280	1.39505	2.79302e-06	0.000192012	0.899686	4.13004e-05	0.000718055
Protein of unknown function, DUF538	AT4G02360	1.33253	1.714e-06	0.000149139	1.55009	7.62453e-05	0.00109322
oxidoreductase, 2OG-Fe(II) oxygenase family protein	AT4G02940	1.46886	2.08459e-05	0.000569184	1.33349	4.44709e-05	0.000755645
translocon at the inner envelope membrane of chloroplasts 20-IV	AT4G03320	1.52249	3.63566e-08	3.1686e-05	1.22365	3.96696e-06	0.000178326
fibrillin	AT4G04020	1.80851	6.96857e-07	0.000103844	1.53267	4.45792e-08	2.89626e-05
Ubiquitin-like superfamily protein	AT4G04620	1.35991	4.04843e-07	8.70812e-05	1.48329	1.61628e-07	4.51195e-05
NAD(P)H dehydrogenase B2	AT4G05020	1.4531	3.16306e-06	0.000206437	1.27722	2.9326e-05	0.000576949
P-loop containing nucleoside triphosphate hydrolases superfamily protein	AT4G05380	1.28379	1.14662e-05	0.000411861	1.13023	0.00324182	0.0167352
related to AP2 9	AT4G06746	1.95578	2.0183e-07	6.89915e-05	1.77589	8.82833e-06	0.000274837
	AT4G08510	0.725889	0.00171899	0.0118408	0.864071	0.000939964	0.00651773
	AT4G08555	5.48315	3.2065e-09	1.39068e-05	3.05216	3.764e-08	2.89626e-05
Peroxidase superfamily protein	AT4G08770	1.43519	1.97633e-05	0.000552888	1.02231	2.4849e-05	0.000515597
Peroxidase superfamily protein	AT4G08780	1.13035	5.48564e-05	0.00106471	0.857561	0.00014494	0.00168874
Leucine-rich repeat receptor-like protein kinase family protein	AT4G08850	1.26354	8.42815e-06	0.000338152	0.933872	0.000113817	0.00142929
isoamylase 3	AT4G09020	1.8022	2.35601e-06	0.000175957	2.23208	2.78396e-06	0.00014791
Outer membrane OMP85 family protein	AT4G09080	0.934207	0.000271882	0.0031111	0.890031	4.5409e-05	0.000765879
	AT4G09170	1.17329	8.19318e-05	0.00137986	0.858713	1.4496e-06	0.000107095
basic helix-loop-helix (bHLH) DNA-binding superfamily protein	AT4G09820	1.83677	3.52043e-07	8.31805e-05	1.96987	5.48346e-06	0.000213901
cytochrome c-2	AT4G10040	1.02476	1.09332e-06	0.000125765	1.01722	1.05617e-06	9.27669e-05
Wound-responsive family protein	AT4G10265	2.71579	2.71363e-07	7.90782e-05	1.51264	6.33694e-07	7.08737e-05
Wound-responsive family protein	AT4G10270	3.79866	3.50391e-07	8.31805e-05	2.83741	2.81257e-06	0.00014887
Peroxidase superfamily protein	AT4G11290	1.32031	8.27437e-06	0.000336377	1.05862	2.13198e-06	0.000129434
Copper amine oxidase family protein	AT4G12290	2.02077	3.50842e-07	8.31805e-05	1.51388	2.77794e-06	0.000147845
azelaic acid induced 1	AT4G12470	0.918048	0.000374306	0.00390568	0.819855	0.000310319	0.00287588
Bifunctional inhibitor/lipid-transfer protein/seed storage 2S albumin superfamily protein	AT4G12490	1.62694	5.31364e-05	0.00104273	1.68264	3.32479e-07	5.46944e-05
	AT4G12735	6.53946	1.41821e-09	1.39068e-05	1.44828	1.47213e-06	0.000107698
NAD(P)-binding Rossmann-fold superfamily protein	AT4G13180	2.87918	3.12888e-07	8.0294e-05	2.40024	1.1149e-06	9.41934e-05
ammonium transporter 1;1	AT4G13510	0.80811	3.26802e-05	0.000753829	0.931512	1.68276e-06	0.000115228
Histidine kinase-, DNA gyrase B-, and HSP90-like ATPase family protein	AT4G13750	0.820795	0.000142464	0.00197955	0.771219	8.72869e-05	0.00119669
glycine-rich RNA-binding protein 2	AT4G13850	0.728766	0.000231146	0.00276437	0.991263	7.08819e-07	7.51664e-05
ralf-like 32	AT4G14010	1.15573	3.09077e-07	8.0294e-05	1.22274	1.59505e-06	0.000112911
UDP-Glycosyltransferase superfamily protein	AT4G14090	1.54588	2.08661e-06	0.000163604	1.42142	0.00127103	0.00814252
Ubiquitin fusion degradation UFD1 family protein	AT4G15420	1.06867	9.76575e-05	0.00153496	0.834206	0.000312884	0.0028925
UDP-Glycosyltransferase superfamily protein	AT4G15490	2.56379	1.03175e-06	0.000121913	2.16363	8.98427e-08	3.65318e-05
pyruvate orthophosphate dikinase	AT4G15530	0.945448	0.000849648	0.00707037	1.26801	0.000455543	0.00379527
indole-3-acetate beta-D-glucosyltransferase	AT4G15550	1.88461	1.11516e-07	4.91551e-05	2.24021	5.33489e-07	6.70545e-05
Uncharacterised protein family (UPF0497)	AT4G15610	2.06482	6.54537e-06	0.00029572	0.895681	3.68358e-05	0.000666961
monooxygenase 1	AT4G15760	2.86664	4.37976e-09	1.39068e-05	1.72669	7.17824e-06	0.000247076
drought-induced 21	AT4G15910	0.852288	3.13937e-06	0.000205883	0.828964	3.85115e-07	5.80248e-05
Papain family cysteine protease	AT4G16190	0.954793	7.54931e-05	0.00131259	0.973803	0.000322874	0.00295878
enoyl-CoA hydratase/isomerase A	AT4G16210	0.779909	0.000281559	0.00318501	0.783112	0.00136114	0.00859277
Glycosyl hydrolase superfamily protein	AT4G16260	0.853853	0.000254141	0.00296106	0.989414	0.00119669	0.00777929
homeobox protein 2	AT4G16780	0.73344	1.99856e-05	0.000556382	0.732796	0.000773854	0.00565975
Protein of unknown function (DUF581)	AT4G17670	1.45697	1.14433e-07	4.98395e-05	0.926873	2.63039e-07	4.96953e-05
myb domain protein 39	AT4G17785	2.02359	2.50247e-05	0.000639068	1.85165	6.89917e-06	0.000243722
	AT4G17840	1.13754	4.22427e-07	8.82788e-05	1.16845	3.99771e-06	0.000178815
purine permease 10	AT4G18210	0.743713	0.000118426	0.00173955	0.939703	9.58728e-07	8.8538e-05
Aldolase-type TIM barrel family protein	AT4G18360	1.62449	1.82294e-06	0.000152819	1.27837	5.95651e-08	3.1214e-05
	AT4G18422	1.9223	8.6182e-06	0.000342469	3.92328	4.69329e-08	2.89626e-05
heat shock transcription factor A4A	AT4G18880	1.29748	8.16599e-05	0.00137765	1.43645	4.30311e-06	0.000186234
cytochrome P450, family 707, subfamily A, polypeptide 1	AT4G19230	2.49833	4.22034e-07	8.82788e-05	1.87309	8.15758e-06	0.000265445
Glutathione S-transferase family protein	AT4G19880	1.7611	4.82079e-08	3.32091e-05	1.49797	3.23814e-06	0.000160694
allantoate amidohydrolase	AT4G20070	0.914924	2.30299e-05	0.000605216	1.1884	6.05146e-06	0.000226085
F-box family protein	AT4G21510	1.45995	2.3676e-05	0.00061694	1.50567	7.96198e-06	0.000261884
oxidoreductase, zinc-binding dehydrogenase family protein	AT4G21580	1.08709	1.05165e-06	0.000123684	1.00466	3.16894e-08	2.89626e-05
P-loop containing nucleoside triphosphate hydrolases superfamily protein	AT4G21800	0.854625	0.00038396	0.0039795	1.02447	6.41461e-05	0.000972462
Protein of unknown function, DUF584	AT4G21930	0.935348	0.000115646	0.00171243	1.39004	6.90397e-05	0.00101877
calcium-dependent protein kinase 15	AT4G21940	0.77328	4.40277e-05	0.000925601	0.83708	5.15839e-06	0.000207168
APS reductase 3	AT4G21990	2.03933	3.39645e-06	0.000214389	1.34091	6.84798e-05	0.00101384
S-adenosyl-L-methionine-dependent methyltransferases superfamily protein	AT4G22530	1.29268	9.73134e-06	0.00036989	1.10834	2.31489e-05	0.000492013
AT hook motif DNA-binding family protein	AT4G22770	1.14238	0.0005231	0.00495551	0.999748	0.000329354	0.00300452
A20/AN1-like zinc finger family protein	AT4G22820	1.32948	2.83241e-07	7.95457e-05	0.735608	0.000346282	0.00311239
2-oxoglutarate (2OG) and Fe(II)-dependent oxygenase superfamily protein	AT4G22870	1.435	0.000137092	0.001931	1.39766	0.00793856	0.0338242
leucoanthocyanidin dioxygenase	AT4G22880	1.32865	3.26212e-05	0.000752799	1.27718	0.00451401	0.0217347
cysteine-rich RLK (RECEPTOR-like protein kinase) 19	AT4G23270	0.80357	3.17291e-06	0.000206491	1.03618	4.1975e-06	0.000184041
cysteine-rich RLK (RECEPTOR-like protein kinase) 20	AT4G23280	0.838279	9.0436e-05	0.00146327	0.985105	8.19044e-05	0.00114361
Tyrosine transaminase family protein	AT4G23600	1.29271	1.20504e-06	0.000129932	1.77121	8.39298e-06	0.00026877
	AT4G24110	3.17494	2.77833e-08	2.82451e-05	2.97703	1.9294e-07	4.61789e-05
alpha/beta-Hydrolases superfamily protein	AT4G24160	0.898257	9.26079e-05	0.00148468	0.968486	1.04681e-06	9.27669e-05
glycosyl hydrolase 9A3	AT4G24260	1.45947	1.6588e-05	0.000498439	1.58706	1.63369e-07	4.51195e-05
ubiquitin-associated (UBA)/TS-N domain-containing protein / octicosapeptide/Phox/Bemp1 (PB1) domain-containing protein	AT4G24690	1.08556	1.79957e-05	0.000526169	1.15122	8.1378e-07	8.15896e-05
mitochondrion-localized small heat shock protein 23.6	AT4G25200	0.889301	1.89293e-05	0.00054341	2.45067	0.000105258	0.00135523
basic helix-loop-helix (bHLH) DNA-binding superfamily protein	AT4G25400	1.27942	4.4654e-06	0.000244029	1.27575	3.13224e-05	0.000602413
Ribosomal protein L18ae family	AT4G26060	0.992858	6.87663e-07	0.000103354	0.817493	2.37745e-07	4.85688e-05
nucleosome assembly protein1;1	AT4G26110	1.12885	0.000207582	0.00256019	0.942971	8.13794e-08	3.50224e-05
cytokinin-responsive gata factor 1	AT4G26150	1.79677	9.65604e-07	0.000118892	1.42418	2.0628e-05	0.000457536
phosphofructokinase 3	AT4G26270	1.72205	6.63287e-08	3.7457e-05	1.00194	1.41375e-06	0.000105336
Protein of unknown function, DUF584	AT4G26950	1.12643	2.79872e-05	0.000688252	2.28004	2.55051e-08	2.84648e-05
Aluminium induced protein with YGL and LRDR motifs	AT4G27450	3.7138	1.33598e-06	0.000135546	3.24694	9.71643e-07	8.87919e-05
	AT4G27580	1.97035	4.52431e-06	0.000244155	1.06976	0.000121456	0.00149327
SPFH/Band 7/PHB domain-containing membrane-associated protein family	AT4G27585	1.30954	1.20225e-06	0.000129932	1.04647	6.26457e-07	7.07437e-05
beta glucosidase 10	AT4G27830	1.60969	2.09473e-09	1.39068e-05	1.25602	1.17944e-07	4.07144e-05
CCT motif family protein	AT4G27900	1.06059	7.17566e-05	0.00126793	1.77561	1.09836e-05	0.000312437
manganese tracking factor for mitochondrial SOD2	AT4G27940	1.13564	9.09722e-06	0.000352687	0.917062	7.52977e-06	0.000253166
Concanavalin A-like lectin protein kinase family protein	AT4G28350	0.803227	0.000103801	0.0016014	1.15631	9.8056e-05	0.00129148
ADP/ATP carrier 3	AT4G28390	0.888274	1.54707e-06	0.000144652	1.03565	5.67239e-07	6.84296e-05
prohibitin 1	AT4G28510	0.774091	2.2848e-06	0.000173224	0.791746	1.24967e-07	4.07144e-05
low-molecular-weight cysteine-rich 25	AT4G29305	0.91282	5.68338e-05	0.0010904	1.1238	8.92351e-05	0.00121388
	AT4G29980	0.854157	0.00293327	0.017791	0.896422	0.00757371	0.0325953
xyloglucan endotransglucosylase/hydrolase 24	AT4G30270	1.31475	0.000849727	0.00707037	0.810686	0.00343246	0.0175015
NAD(P)-binding Rossmann-fold superfamily protein	AT4G30470	0.985366	1.93003e-06	0.000156879	1.1481	2.26392e-05	0.000485211
	AT4G30750	0.738045	1.3936e-05	0.000454243	0.837624	3.43845e-07	5.53253e-05
FASCICLIN-like arabinogalactan protein 5 precursor	AT4G31370	1.09954	6.85246e-05	0.00123106	1.06829	1.81674e-06	0.000119662
WRKY DNA-binding protein 11	AT4G31550	0.714569	0.000132399	0.00188258	1.00552	0.000114472	0.00143511
ubiquitin-specific protease 18	AT4G31670	0.708631	5.4645e-06	0.000269647	0.724813	9.95329e-05	0.00130295
glutathione peroxidase 7	AT4G31870	0.941609	0.000189781	0.00241738	1.08717	0.001348	0.0085334
heat shock protein 70 (Hsp 70) family protein	AT4G32208	1.08782	0.000539928	0.00506462	1.00115	1.86475e-05	0.000428068
Thioredoxin superfamily protein	AT4G33040	0.953316	0.000103574	0.00159979	1.52317	2.0818e-07	4.67269e-05
Thiamine pyrophosphate dependent pyruvate decarboxylase family protein	AT4G33070	2.90592	3.69244e-06	0.000222714	2.0255	4.63812e-07	6.42063e-05
Wound-responsive family protein	AT4G33560	2.84633	4.42911e-06	0.00024394	2.02522	0.000158724	0.00179588
Peroxisomal membrane 22 kDa (Mpv17/PMP22) family protein	AT4G33905	1.38358	0.000107206	0.00163044	2.0596	6.45827e-06	0.000233952
S-adenosyl-L-methionine-dependent methyltransferases superfamily protein	AT4G34050	1.11013	5.44311e-05	0.0010602	0.721906	8.78468e-05	0.00120123
UDP-glucosyl transferase 73B3	AT4G34131	2.77773	8.86735e-09	1.897e-05	2.26899	9.95746e-09	2.37413e-05
UDP-glucosyltransferase 73B2	AT4G34135	3.71253	4.8773e-08	3.32091e-05	3.26812	1.93605e-08	2.60394e-05
UDP-glucosyl transferase 73B1	AT4G34138	1.27779	6.35021e-06	0.000291421	1.13625	1.83578e-06	0.000120669
G-box binding factor 6	AT4G34590	1.37996	5.83817e-06	0.000279412	1.2264	2.3036e-06	0.000134708
arginine decarboxylase 2	AT4G34710	0.846686	0.00126584	0.00945102	1.15711	0.000602256	0.00468566
Plant neutral invertase family protein	AT4G34860	1.03368	2.40417e-06	0.000178176	1.07539	2.47248e-05	0.000513868
catalase 2	AT4G35090	0.710498	0.000206747	0.0025553	0.837329	0.000100816	0.00131422
Transducin/WD40 repeat-like superfamily protein	AT4G35140	0.74285	0.000881197	0.00725939	0.753946	0.000174556	0.00191053
LYS/HIS transporter 7	AT4G35180	1.35685	0.000634584	0.00569681	1.04484	0.00166996	0.0100234
Peroxidase superfamily protein	AT4G36430	0.707576	0.000403105	0.00412253	0.995287	0.000488587	0.00400193
AAA-type ATPase family protein	AT4G36580	1.47626	1.01405e-06	0.000121855	1.42115	2.07055e-07	4.67269e-05
centrin 2	AT4G37010	0.804396	0.000690517	0.0060596	0.803354	0.00032789	0.00299532
	AT4G37030	3.28956	6.00253e-08	3.66113e-05	1.68001	1.13731e-06	9.49944e-05
cytochrome P450, family 81, subfamily D, polypeptide 8	AT4G37370	2.83448	1.21032e-07	5.11985e-05	1.35698	2.10414e-06	0.000128637
Peroxidase superfamily protein	AT4G37520	1.4439	1.20578e-05	0.000420812	1.4767	3.33802e-06	0.000162877
phosphoenolpyruvate carboxykinase 1	AT4G37870	0.951913	0.00204313	0.0135326	1.10441	0.00201001	0.0115666
mitochondrial heat shock protein 70-1	AT4G37910	0.755776	0.000499823	0.00480178	0.765882	2.93347e-05	0.000576949
Pentatricopeptide repeat (PPR) superfamily protein	AT4G38150	0.875286	1.61544e-06	0.000146603	0.73375	1.99475e-05	0.000448691
FAD/NAD(P)-binding oxidoreductase family protein	AT4G38540	1.77658	5.94703e-06	0.000280213	1.63264	3.08784e-06	0.000157558
Arabidopsis phospholipase-like protein (PEARLI 4) family	AT4G38550	0.75316	0.000317822	0.00346159	0.714184	0.000351583	0.0031444
Glucose-1-phosphate adenylyltransferase family protein	AT4G39210	1.67141	1.70646e-07	6.21602e-05	1.99022	1.20735e-05	0.000329751
cytochrome P450, family 96, subfamily A, polypeptide 9	AT4G39480	1.21506	4.29932e-05	0.000910512	0.790178	9.97676e-05	0.00130536
cytochrome P450, family 96, subfamily A, polypeptide 11	AT4G39500	1.64156	0.00334077	0.0196278	2.0937	0.00298847	0.0156914
	AT4G39675	0.770944	7.75243e-05	0.00133502	1.51834	0.000130383	0.00156645
Lipase/lipooxygenase, PLAT/LH2 family protein	AT4G39730	0.945648	9.69638e-05	0.00152967	0.885047	0.00029711	0.00277975
Thioredoxin superfamily protein	AT4G39740	1.75819	9.8632e-07	0.00011976	1.09734	2.64744e-06	0.000144204
other RNA	AT4G40065	1.70491	2.53497e-05	0.000644543	1.86508	7.55102e-09	1.9441e-05
Carbohydrate-binding-like fold	AT5G01260	0.807641	0.000182775	0.00235271	0.985412	2.94258e-05	0.000578455
	AT5G01445	0.810212	0.000199336	0.00249367	1.0015	1.46336e-06	0.000107656
lectin receptor kinase a4.1	AT5G01550	1.00786	0.000116861	0.00172407	0.78211	0.000741066	0.00547877
ferretin 1	AT5G01600	1.26058	0.000106002	0.001622	1.09979	1.54732e-05	0.000382484
metallothionein 2B	AT5G02380	0.773471	0.000284693	0.00320801	0.906769	4.25397e-07	6.13016e-05
Plant protein 1589 of unknown function	AT5G02580	1.00828	0.000460512	0.00453628	2.35807	8.16905e-08	3.50224e-05
glutathione transferase lambda 1	AT5G02780	1.18062	0.00046155	0.00454395	0.775488	0.0105249	0.0421815
Chaperone DnaJ-domain superfamily protein	AT5G03030	1.03701	9.8946e-05	0.00154975	0.776518	0.000198192	0.00208213
other RNA	AT5G03285	0.904953	0.000184966	0.00237392	0.84436	0.0010754	0.00719136
UDP-Glycosyltransferase superfamily protein	AT5G03490	1.43364	1.62392e-06	0.000147077	0.963826	3.43259e-05	0.00063962
RNA-binding (RRM/RBD/RNP motifs) family protein	AT5G03495	1.81729	2.02489e-05	0.000560198	1.79191	1.86168e-07	4.61789e-05
D-mannose binding lectin protein with Apple-like carbohydrate-binding domain	AT5G03700	1.48595	1.18344e-06	0.000129538	1.73908	4.17212e-08	2.89626e-05
TRF-like 10	AT5G03780	1.30451	2.68454e-05	0.000669272	1.43948	2.94342e-06	0.000153321
zinc finger of Arabidopsis thaliana 6	AT5G04340	1.35647	4.58462e-05	0.000952403	0.700291	0.00197251	0.0114025
Protein of unknown function (DUF3133)	AT5G05190	1.14242	1.40111e-05	0.000455352	0.917943	1.38088e-06	0.00010396
nucleoprotein-related	AT5G05640	0.961127	7.70766e-06	0.000324285	1.00303	6.4365e-06	0.000233486
	AT5G06190	1.10061	1.71296e-05	0.000510295	1.05816	4.53611e-07	6.37901e-05
ubiquitin activating enzyme 2	AT5G06460	0.952485	4.4762e-06	0.000244029	0.943599	3.18141e-06	0.000159152
polygalacturonase inhibiting protein 1	AT5G06860	2.93889	8.22084e-08	4.10682e-05	2.74947	1.63265e-07	4.51195e-05
F-box family protein	AT5G07610	0.85842	0.00446865	0.0244931	0.985746	9.6791e-05	0.00128172
Cytochrome P450 superfamily protein	AT5G07990	1.74816	2.83035e-05	0.000692136	1.59696	0.00178356	0.0105421
NAC (No Apical Meristem) domain transcriptional regulator superfamily protein	AT5G08790	2.07152	4.40566e-06	0.000243671	1.49045	2.61282e-05	0.00053416
NAC domain containing protein 82	AT5G09330	0.919066	0.000186711	0.00239105	0.952944	6.99767e-05	0.00102817
translocon at the outer membrane of chloroplasts 64-V	AT5G09420	1.08607	3.89926e-06	0.000228817	0.938838	2.42935e-06	0.00013851
dicarboxylate carrier 3	AT5G09470	3.16773	9.36624e-08	4.46633e-05	2.78906	2.1947e-07	4.74014e-05
Cox19-like CHCH family protein	AT5G09570	2.15378	2.72193e-06	0.000190115	2.37846	4.97205e-06	0.00020296
mitochondrial HSO70 2	AT5G09590	1.14119	8.64342e-05	0.00142397	0.967538	3.26292e-07	5.43344e-05
Putative endonuclease or glycosyl hydrolase	AT5G09840	0.916866	6.09092e-05	0.00114306	0.722643	1.92461e-05	0.000437407
SNOR77; snoRNA	AT5G10572	0.838125	1.05208e-05	0.000389455	0.870245	1.07848e-05	0.000308791
	AT5G10625	0.76668	0.000111333	0.00166996	0.7786	0.00037874	0.00331549
KNOTTED1-like homeobox gene 4	AT5G11060	1.02634	0.000482707	0.0046854	0.968573	0.000231256	0.00233005
serine-rich protein-related	AT5G11090	0.77821	7.79254e-06	0.000325957	0.729016	2.82908e-06	0.000149279
aspartate aminotransferase 3	AT5G11520	0.761949	0.000214655	0.00261971	0.851379	0.000283891	0.00269206
Thioredoxin superfamily protein	AT5G11930	0.770282	3.35562e-05	0.000766953	1.04136	5.4678e-06	0.000213558
heat shock protein 17.6A	AT5G12030	2.34206	3.42536e-05	0.000776877	2.03613	0.0117311	0.0459622
UDP-Glycosyltransferase superfamily protein	AT5G12890	1.01562	4.54618e-07	8.93129e-05	0.986943	8.87834e-06	0.000275319
Uncharacterised conserved protein UCP015417, vWA	AT5G13210	3.9606	9.7644e-07	0.000118892	2.28622	9.84526e-07	8.91923e-05
related to AP2 6l	AT5G13330	1.27052	2.18206e-05	0.000584996	1.24145	3.44077e-05	0.000640462
Auxin-responsive GH3 family protein	AT5G13370	1.06329	9.94156e-05	0.00155478	1.40856	5.45349e-05	0.000868719
zinc induced facilitator-like 1	AT5G13750	1.77246	2.08149e-06	0.000163603	1.44369	3.16482e-06	0.000159152
NAC domain containing protein 85	AT5G14490	1.31265	9.33573e-06	0.000357079	1.00841	2.32896e-05	0.000493788
Major facilitator superfamily protein	AT5G14940	0.789717	5.88231e-05	0.00111802	0.730111	0.0010138	0.00687761
voltage dependent anion channel 3	AT5G15090	1.14012	7.17671e-05	0.00126793	0.818714	2.21594e-06	0.000132386
Protein of unknown function (DUF1637)	AT5G15120	4.65496	1.13074e-06	0.000127203	4.19875	4.02842e-07	5.88655e-05
DNA/RNA polymerases superfamily protein	AT5G15700	0.851468	0.00011839	0.0017395	0.806059	1.46143e-05	0.000371765
Homeodomain-like superfamily protein	AT5G16560	0.766187	1.09176e-05	0.000399631	0.721362	0.00139746	0.00875882
AAA-type ATPase family protein	AT5G16930	0.974792	0.000118367	0.0017395	0.762211	0.00027458	0.00262969
Zinc-binding dehydrogenase family protein	AT5G16960	1.43196	5.14568e-05	0.00102433	1.38375	2.25859e-05	0.000484945
alkenal reductase	AT5G16970	0.91458	0.000638527	0.00572144	1.43431	2.0946e-05	0.000462611
Zinc-binding dehydrogenase family protein	AT5G16980	0.794611	0.00011612	0.0017166	1.59847	5.3803e-05	0.000861735
Zinc-binding dehydrogenase family protein	AT5G17000	1.74909	6.37337e-08	3.7457e-05	1.40585	2.50923e-07	4.93009e-05
UDP-glucosyl transferase 78D2	AT5G17050	1.28879	0.000255296	0.00297122	1.0116	0.00248994	0.0136371
glutathione S-transferase phi 12	AT5G17220	1.62866	1.17873e-06	0.000129538	1.68	0.000657251	0.00501461
Thiamine pyrophosphate dependent pyruvate decarboxylase family protein	AT5G17380	0.908605	0.000264083	0.00304244	0.972629	0.000117008	0.00145915
calcium exchanger 7	AT5G17860	0.806595	0.0020056	0.0133505	1.12997	1.58742e-06	0.000112827
UTP:galactose-1-phosphate uridylyltransferases;ribose-5-phosphate adenylyltransferases	AT5G18200	1.00264	4.50709e-09	1.39068e-05	0.815214	6.22192e-07	7.07437e-05
Aquaporin-like superfamily protein	AT5G18290	1.47922	2.41147e-05	0.000624648	0.854195	0.000106469	0.00136613
	AT5G18310	1.0273	0.0002804	0.00317781	0.824941	0.000103283	0.00133636
Aluminium induced protein with YGL and LRDR motifs	AT5G19140	0.903024	0.000770402	0.00658154	0.852861	0.000676103	0.00511308
NAD(P)-binding Rossmann-fold superfamily protein	AT5G19440	1.45256	3.77252e-07	8.42358e-05	1.53021	1.6594e-07	4.52919e-05
aspartate aminotransferase 2	AT5G19550	1.54573	5.07292e-05	0.00101602	1.53796	6.78651e-07	7.30964e-05
RAS-related nuclear protein-1	AT5G20010	1.17431	5.41789e-05	0.00105711	1.15368	2.38786e-08	2.84648e-05
RAS-related GTP-binding nuclear protein 2	AT5G20020	0.812039	8.21139e-06	0.000335975	0.870675	1.0627e-05	0.000305943
Tetratricopeptide repeat (TPR)-like superfamily protein	AT5G20190	0.901119	5.54552e-05	0.00107179	0.924048	1.15551e-06	9.62081e-05
sucrose phosphate synthase 1F	AT5G20280	0.724438	0.000105704	0.00161981	0.848363	0.000477989	0.00393602
EF-TU receptor	AT5G20480	1.40855	2.76653e-06	0.000191815	1.33841	2.03358e-07	4.65805e-05
RING/U-box superfamily protein	AT5G20910	1.01988	5.92257e-07	9.55885e-05	1.0135	6.06187e-07	7.06054e-05
Calcium-dependent phosphotriesterase superfamily protein	AT5G22020	0.701677	0.00014346	0.00198865	0.900409	5.06711e-05	0.000826462
FAD/NAD(P)-binding oxidoreductase family protein	AT5G22140	0.971014	0.000203626	0.00252984	0.866607	0.00027638	0.0026397
nitrilase 4	AT5G22300	1.30282	3.28299e-05	0.000754444	2.29462	2.70481e-06	0.000145822
nicotinamidase 2	AT5G23230	0.709919	8.43817e-05	0.00140393	0.782077	0.000380927	0.00332964
Mitochondrial transcription termination factor family protein	AT5G23930	0.809772	0.000105508	0.00161749	0.992072	1.38667e-05	0.000359903
chitinase A	AT5G24090	1.8324	1.2593e-06	0.000133445	1.03452	0.000196683	0.00206999
gamma-irradiation and mitomycin c induced 1	AT5G24280	1.69515	2.86926e-05	0.000697599	1.96138	1.4091e-06	0.000105289
YELLOW STRIPE like 2	AT5G24380	0.976847	2.46158e-06	0.000180489	1.15943	1.58827e-05	0.000389486
	AT5G24460	0.863396	7.30794e-06	0.000313691	0.794728	1.02891e-05	0.000298651
Protein of unknown function, DUF599	AT5G24600	0.763454	0.00171036	0.0118045	0.857484	0.00257338	0.0139822
	AT5G24640	5.59013	8.25392e-10	1.39068e-05	1.44084	4.37178e-05	0.000747629
Protein of unknown function (DUF1162)	AT5G24740	0.851061	0.000191383	0.00243188	0.778248	7.18861e-05	0.00104704
Protein of unknown function (DUF1336)	AT5G24990	0.714169	0.000115072	0.00170943	0.796261	8.18018e-05	0.00114361
SPFH/Band 7/PHB domain-containing membrane-associated protein family	AT5G25250	1.12043	5.09842e-05	0.00102034	0.703419	0.00913608	0.0378146
Protein kinase family protein with leucine-rich repeat domain	AT5G25930	1.16461	0.000330909	0.0035693	1.18748	4.45314e-05	0.000756428
WRKY DNA-binding protein 50	AT5G26170	1.81712	1.3549e-06	0.000136385	2.17652	7.23981e-07	7.54984e-05
ChaC-like family protein	AT5G26220	1.79617	3.57465e-06	0.000220645	1.47388	6.48168e-06	0.000234638
TOPLESS-related 3	AT5G27030	0.7272	0.00112408	0.00865407	0.920635	4.35217e-05	0.000745311
Frigida-like protein	AT5G27230	0.920224	0.000235194	0.00279675	1.12644	0.000211365	0.00218075
peroxisomal adenine nucleotide carrier 2	AT5G27520	1.09116	0.000234237	0.00278926	0.958129	0.001084	0.00723687
long-chain acyl-CoA synthetase 7	AT5G27600	1.36892	1.14003e-06	0.00012745	1.33588	4.75487e-05	0.000787534
Hypoxia-responsive family protein	AT5G27760	1.0264	1.08331e-05	0.000397287	1.13956	4.64036e-05	0.000775671
cysteine synthase D2	AT5G28020	1.12767	4.45874e-05	0.000932536	0.720651	0.00145746	0.00906016
	AT5G28996	1.01925	0.010839	0.0482551	1.19325	0.00171181	0.0102198
xylogalacturonan deficient 1	AT5G33290	1.57659	1.6452e-06	0.000147265	1.41455	5.17499e-07	6.60471e-05
	AT5G35690	1.15023	6.51176e-08	3.7457e-05	1.16674	2.8636e-08	2.89626e-05
Cytochrome P450 superfamily protein	AT5G36130	1.12775	0.0016543	0.0115223	1.77084	3.68223e-06	0.000171687
cytochrome p450 81d1	AT5G36220	1.30281	3.26541e-08	3.05864e-05	1.40539	8.24371e-05	0.00114729
glutamine synthase clone R1	AT5G37600	0.861627	3.31974e-05	0.000761241	0.936281	8.40409e-05	0.00116498
S-adenosyl-L-methionine-dependent methyltransferases superfamily protein	AT5G38100	1.07904	0.000202163	0.00251943	0.710467	0.00372372	0.0186543
HXXXD-type acyl-transferase family protein	AT5G39050	1.85635	3.99091e-06	0.000231826	0.737401	0.00254868	0.0138839
Ribosomal protein S4	AT5G39850	1.09329	2.62549e-05	0.000659602	1.40543	8.27104e-08	3.50224e-05
Protein of unknown function (DUF1637)	AT5G39890	3.36329	3.61777e-06	0.000221105	2.38139	2.45637e-05	0.000511498
AAA-ATPase 1	AT5G40010	0.874879	0.000108802	0.00164758	1.186	0.00113218	0.00746824
RNA-binding (RRM/RBD/RNP motifs) family protein	AT5G40490	0.876117	3.15944e-05	0.0007415	0.744213	4.34452e-06	0.000187417
	AT5G40690	2.36618	2.56417e-07	7.81982e-05	1.0726	4.08277e-06	0.000180571
Domain of unknown function (DUF23)	AT5G40720	0.76921	0.000215129	0.00262366	0.763969	0.000146035	0.00169762
glucose-6-phosphate dehydrogenase 6	AT5G40760	0.976703	2.43591e-05	0.000628496	0.884171	6.23532e-06	0.000230167
DEK, chromatin associated protein	AT5G42060	1.04491	1.91429e-05	0.000545135	1.04922	1.12946e-05	0.00031852
allene oxide synthase	AT5G42650	0.871009	5.82133e-05	0.00110997	1.4241	6.12099e-05	0.000942938
dihydroflavonol 4-reductase	AT5G42800	1.74283	6.82582e-06	0.00030189	1.61349	0.0018428	0.0108196
zinc-finger protein 3	AT5G43170	1.27875	3.48945e-06	0.000218099	1.14509	0.000133992	0.00159769
WRKY DNA-binding protein 49	AT5G43290	1.19308	0.000307865	0.00338649	1.46994	0.000192301	0.00203845
2-oxoglutarate (2OG) and Fe(II)-dependent oxygenase superfamily protein	AT5G43450	3.56733	1.05799e-06	0.000124152	2.07992	1.34732e-06	0.000102911
Serine protease inhibitor, potato inhibitor I-type family protein	AT5G43580	0.799496	0.000926122	0.00752006	0.736284	0.00176717	0.0104665
chlorophyllase 2	AT5G43860	1.18455	9.64849e-07	0.000118892	1.40551	6.55387e-08	3.1214e-05
NPR1-like protein 3	AT5G45110	0.797997	9.40291e-06	0.000358967	0.718503	0.000173407	0.00190211
cytochrome P450, family 707, subfamily A, polypeptide 3	AT5G45340	1.16642	5.32658e-07	9.16067e-05	1.50551	6.24221e-05	0.000954857
solute:sodium symporters;urea transmembrane transporters	AT5G45380	0.857581	0.00300563	0.0181257	1.08457	0.00141926	0.00887108
ornithine-delta-aminotransferase	AT5G46180	0.9806	4.72224e-05	0.000969473	0.762165	0.000327634	0.00299351
	AT5G46295	0.705057	0.00108645	0.00844155	1.08569	0.00111822	0.00741247
SCP1-like small phosphatase 4	AT5G46410	0.770306	0.000297451	0.00331053	1.00719	2.82742e-05	0.000564558
eukaryotic release factor 1-1	AT5G47880	1.04404	4.5779e-06	0.000244815	1.07648	1.72541e-06	0.000116181
nitrile specifier protein 5	AT5G48180	2.47302	9.44772e-07	0.00011801	1.14314	4.83364e-07	6.43512e-05
glutamate receptor 1.3	AT5G48410	0.828304	0.000174653	0.00227778	0.87042	0.000121479	0.00149327
defense protein-related	AT5G48657	0.864056	0.000376421	0.00392306	1.12206	1.62146e-06	0.000113349
Ubiquitin-like superfamily protein	AT5G48710	0.907162	0.000223259	0.00269773	1.2121	8.68006e-06	0.000273128
x-ray induced transcript 1	AT5G48720	0.77271	0.000107198	0.00163044	0.714844	2.00374e-05	0.000449246
Tetratricopeptide repeat (TPR)-like superfamily protein	AT5G48850	4.11469	3.77243e-07	8.42358e-05	2.09946	3.14989e-08	2.89626e-05
peroxisomal 3-keto-acyl-CoA thiolase 2	AT5G48880	0.813069	0.000143268	0.00198704	0.835926	0.000330564	0.00301188
myb domain protein 111	AT5G49330	0.749486	0.00353732	0.0205205	1.34557	4.42733e-05	0.000753757
Ca2+-binding protein 1	AT5G49480	2.09849	1.78628e-07	6.41764e-05	2.08114	4.43494e-08	2.89626e-05
Nodulin MtN3 family protein	AT5G50800	2.41426	1.96892e-06	0.000158645	3.12938	3.00043e-07	5.22872e-05
ubiquinol-cytochrome C chaperone family protein	AT5G51220	0.76217	1.90473e-05	0.00054388	0.740196	5.13434e-06	0.000207168
HSP20-like chaperones superfamily protein	AT5G51440	2.54849	1.70827e-06	0.000149139	1.53128	7.52583e-06	0.000253166
Plant invertase/pectin methylesterase inhibitor superfamily	AT5G51500	1.79095	3.74458e-06	0.000223966	1.86464	9.12949e-07	8.62844e-05
pfkB-like carbohydrate kinase family protein	AT5G51830	1.38854	2.32021e-06	0.000174561	1.27458	1.62291e-07	4.51195e-05
MATE efflux family protein	AT5G52450	0.725475	0.000177308	0.00230382	0.894545	5.53859e-05	0.000877443
heat shock protein 90.1	AT5G52640	2.78137	1.80951e-06	0.000152819	1.14252	0.00173326	0.0103209
Heavy metal transport/detoxification superfamily protein	AT5G52750	1.2292	0.000207504	0.00255983	1.98292	0.000190798	0.00202594
NAD(P)-binding Rossmann-fold superfamily protein	AT5G52810	1.21755	6.51133e-06	0.000295565	1.14725	5.3435e-07	6.70545e-05
Protein of unknown function (DUF295)	AT5G52940	3.2162	1.28064e-07	5.24286e-05	2.44084	4.09354e-08	2.89626e-05
	AT5G53030	1.22049	3.61727e-06	0.000221105	1.11492	0.000136944	0.00162151
Protein of unknown function (DUF295)	AT5G53230	1.59115	2.27885e-06	0.000173224	2.07412	7.06095e-07	7.51268e-05
Protein of unknown function (DUF295)	AT5G53240	1.26517	4.69799e-05	0.000966007	1.59162	2.68809e-06	0.000145382
cytokinin response factor 3	AT5G53290	0.956898	0.000325201	0.0035244	1.26971	1.68204e-06	0.000115228
CCT motif family protein	AT5G53420	1.05032	1.18677e-05	0.000418473	1.54292	1.72387e-06	0.000116181
early nodulin-like protein 1	AT5G53870	1.44959	0.000810888	0.00683031	1.68748	1.07425e-05	0.000308253
Tyrosine transaminase family protein	AT5G53970	0.718152	7.25386e-06	0.000313105	1.07142	6.3676e-06	0.000231958
UDP-glucose:flavonoid 3-o-glucosyltransferase	AT5G54060	1.88688	1.67043e-05	0.00050069	1.56914	0.00341231	0.0174267
	AT5G54095	2.28646	2.44518e-06	0.00018014	1.92692	8.95664e-07	8.52653e-05
SPFH/Band 7/PHB domain-containing membrane-associated protein family	AT5G54100	2.33414	1.09957e-07	4.91551e-05	1.19813	2.31588e-07	4.83973e-05
Protein of unknown function (DUF295)	AT5G54450	3.04295	6.93523e-07	0.000103641	1.2539	1.09487e-06	9.40644e-05
Protein of unknown function (DUF295)	AT5G54550	2.36173	1.52392e-06	0.000144288	1.57699	8.27922e-08	3.50224e-05
Protein of unknown function (DUF295)	AT5G54560	2.29332	8.01465e-07	0.000110004	1.95857	4.79369e-07	6.42935e-05
Ras-related small GTP-binding family protein	AT5G54840	0.776672	4.38533e-05	0.000923808	0.729745	7.36021e-05	0.00106298
pyruvate decarboxylase-2	AT5G54960	1.42049	6.11553e-07	9.66217e-05	1.05747	1.5027e-06	0.000109324
Protein of unknown function (DUF295)	AT5G55150	2.2238	9.21976e-07	0.000116996	1.0875	1.53431e-05	0.000380608
Co-chaperone GrpE family protein	AT5G55200	1.40555	1.22978e-07	5.16055e-05	1.37644	1.27289e-09	1.371e-05
Protein of unknown function (DUF295)	AT5G55270	1.77137	5.92345e-06	0.000279868	1.72881	1.12443e-07	4.07144e-05
	AT5G55570	0.876668	9.47171e-05	0.00150793	0.88524	5.97344e-06	0.000224288
nicotianamine synthase 2	AT5G56080	0.797974	0.00215427	0.0141	0.750411	0.00129299	0.00825796
Pyruvate kinase family protein	AT5G56350	1.25318	2.59866e-07	7.83391e-05	1.13328	3.85811e-07	5.80248e-05
phosphofructokinase 7	AT5G56630	0.707982	1.37059e-05	0.000450175	0.71553	0.000252773	0.00247507
AINTEGUMENTA-like 5	AT5G57390	1.22778	0.000271121	0.0031051	1.1382	0.00790009	0.0336931
hydroxyproline-rich glycoprotein family protein	AT5G58210	1.22164	5.47934e-08	3.50504e-05	1.2339	4.31089e-08	2.89626e-05
plant peptide containing sulfated tyrosine 1	AT5G58650	1.09156	2.10536e-05	0.000572793	1.0707	7.96435e-05	0.00112604
ROTUNDIFOLIA like 5	AT5G59510	0.915559	1.23601e-05	0.00042486	0.998832	0.000206293	0.00214445
zinc finger (C3HC4-type RING finger) family protein	AT5G60250	1.83269	1.57805e-05	0.000483499	2.2156	1.37358e-07	4.22473e-05
Preprotein translocase Sec, Sec61-beta subunit protein	AT5G60460	0.877103	2.84806e-06	0.000194215	0.916765	4.71961e-07	6.42063e-05
Anion-transporting ATPase	AT5G60730	0.777392	0.00568221	0.0294783	0.762567	0.00059393	0.00463946
ABC transporter family protein	AT5G60790	0.879155	0.00174542	0.0119804	0.939987	0.000186434	0.00199586
exocyst subunit exo70 family protein E2	AT5G61010	1.31719	2.00293e-05	0.000556612	1.42164	2.26329e-06	0.000133994
glycine-rich RNA-binding protein 3	AT5G61030	0.735524	8.38231e-05	0.00139938	0.843194	3.1802e-06	0.000159152
Uncharacterised conserved protein (UCP012943)	AT5G61490	0.711283	6.02135e-05	0.00113575	1.69514	7.15959e-06	0.000246747
peptidemethionine sulfoxide reductase 1	AT5G61640	1.1832	1.60414e-06	0.00014633	0.993725	2.84697e-05	0.000567167
inositol polyphosphate kinase 2 beta	AT5G61760	0.8199	5.07263e-05	0.00101602	0.825566	7.51673e-05	0.00108141
	AT5G61820	2.69138	2.89854e-07	7.95457e-05	2.26929	2.08429e-08	2.66657e-05
peptidoglycan-binding LysM domain-containing protein	AT5G62150	1.08125	8.58307e-06	0.000341935	1.33171	5.16551e-08	3.05276e-05
glutathione S-transferase tau 9	AT5G62480	3.38404	9.93595e-08	4.6534e-05	1.09857	1.01756e-05	0.000297354
NAC domain containing protein 102	AT5G63790	2.02613	2.63478e-06	0.000186511	1.71265	4.27617e-06	0.000185527
Inositol monophosphatase family protein	AT5G64000	0.90563	5.09408e-06	0.000261555	1.09811	1.49049e-05	0.000374974
NAC domain containing protein 103	AT5G64060	1.22342	4.58962e-06	0.000244815	1.5759	5.48991e-06	0.000213901
	AT5G64230	1.0657	1.80753e-05	0.000527908	0.825048	0.000444509	0.00373546
conserved peptide upstream open reading frame 22	AT5G64552	0.895515	0.000108705	0.00164703	1.24227	1.06126e-05	0.000305864
WRKY DNA-binding protein 51	AT5G64810	1.44221	2.8034e-06	0.000192222	1.5562	3.08173e-05	0.000597594
RAB GTPase homolog H1A	AT5G64990	0.819286	4.20246e-05	0.000896445	0.852929	0.000146827	0.00170426
acyl-CoA oxidase 2	AT5G65110	1.10295	7.14319e-05	0.00126456	1.0883	9.53493e-05	0.00126743
MATE efflux family protein	AT5G65380	0.715575	4.99817e-05	0.00100565	0.798882	1.20808e-05	0.000329751
beta HLH protein 93	AT5G65640	1.30147	1.99547e-05	0.000556166	1.59185	6.08465e-08	3.1214e-05
myb domain protein 68	AT5G65790	0.896581	8.5852e-06	0.000341935	0.746072	1.95665e-05	0.000443029
	AT5G66052	2.17557	5.61502e-07	9.25504e-05	0.800754	0.000592639	0.00463145
RADIATION SENSITIVE 17	AT5G66130	0.981962	3.31831e-06	0.000212414	1.29498	7.01236e-06	0.000245173
Peroxidase superfamily protein	AT5G66390	1.08408	2.73447e-05	0.000676256	1.00805	2.00261e-05	0.000449246
	AT5G66480	2.75461	7.36532e-07	0.000105736	1.52084	2.92905e-06	0.000153181
Protein of unknown function (DUF607)	AT5G66650	0.989017	0.00530225	0.0278765	1.75596	5.49699e-06	0.000213901
	AT5G66820	0.877772	2.33977e-05	0.000611207	0.884131	0.000132761	0.00158702
F-box/RNI-like superfamily protein	AT5G67140	0.996234	0.00011515	0.00170974	1.13357	8.76895e-07	8.45967e-05
natural resistance associated macrophage protein 4	AT5G67330	1.15612	1.03804e-05	0.000385619	1.06122	2.10052e-05	0.000463477
a) The genes with the following categories are listed: 1) log 2 ratio (plants treated with ethanol in the presence of NaCl / plants treated with water
in the presence of NaCl) ≥ 0.7, FDR ≤ 0.05, t-test ≤ 0.05; 2) log 2 ratio (plants treated with ethanol in the absence of NaCl/plants treated with water
in the absence of NaCl) ≥ 0.7, FDR ≤ 0.05, t-test ≤ 0.05.
b) The values represent the log 2 ratio (plants treated with ethanol in the presence of NaCl / plants treated with water in the presence of NaCl).
c) The values represent the log 2 ratio (plants treated with ethanol in the absence of NaCl/ plants treated with water in the absence of NaCl).

## Sheet: Table S6
Supplementary Table S6. List of 134 high-salinity stress-inducible genesa) that were more highly expressed in ethanol-treated plants than in untreated controls, with or without an NaCl treatment.
Gene name	AGI code	salt/control			ethanol/control under non-stress			ethanol/control under salt stress
		ratio b)	p-value	BH FDR	ratio c)	p-value	BH FDR	ratio d)	p-value	BH FDR
NAC domain containing protein 1	AT1G01010	1.01515	0.000215561	0.00504098	1.23658	0.000290406	0.00325421	0.971701	0.000708414	0.00530239
NAC (No Apical Meristem) domain transcriptional regulator superfamily protein	AT1G01720	1.3981	5.3446e-07	0.00021902	1.88989	1.95465e-05	0.00054946	1.37885	1.61264e-06	0.000113319
NAC domain containing protein 5	AT1G02250	0.792184	9.68266e-05	0.00308563	1.0637	0.00175652	0.0120393	0.810571	0.000108049	0.00137864
P-glycoprotein 11	AT1G02520	2.59503	8.59455e-07	0.000268344	3.32228	9.17697e-09	1.897e-05	1.9137	7.53408e-06	0.000253166
P-glycoprotein 12	AT1G02530	2.37293	2.7779e-06	0.00042564	3.07327	6.12855e-09	1.78593e-05	1.82101	1.35764e-05	0.000355965
UDP-glucosyltransferase 75B1	AT1G05560	1.70774	3.06948e-06	0.000450999	2.94749	3.13804e-07	8.0294e-05	1.74857	2.84738e-07	5.18592e-05
Protein of unknown function (DUF789)	AT1G17830	1.13951	6.48242e-05	0.00241132	0.745255	0.00094808	0.00764146	1.04488	0.000155695	0.0017754
	AT1G19020	1.20298	0.00152136	0.0181532	1.68655	6.64105e-08	3.7457e-05	1.44624	0.000658147	0.00501926
	AT1G19530	1.12182	0.00568582	0.0448871	2.88385	1.55735e-05	0.000479712	2.14347	2.91647e-05	0.000575764
cytochrome P450, family 722, subfamily A, polypeptide 1	AT1G19630	1.09088	0.000425051	0.00778696	3.3383	3.98916e-07	8.68055e-05	2.42363	1.37368e-07	4.22473e-05
salt tolerance zinc finger	AT1G27730	1.0871	0.00539878	0.0434837	1.19473	2.8101e-05	0.000690499	1.18961	0.00649796	0.0289194
purine permease 1	AT1G28230	0.769822	0.000712199	0.0107659	0.861736	0.000155132	0.00210538	0.749279	0.000951657	0.00657424
COLD REGULATED 314 INNER MEMBRANE 1	AT1G29395	0.840739	9.73864e-06	0.000822353	0.815258	7.3744e-05	0.00129147	1.13771	3.91414e-06	0.000178148
FAD-binding Berberine family protein	AT1G30700	1.08956	5.70138e-05	0.00224351	1.3887	3.56616e-05	0.000798599	1.48403	2.11585e-06	0.000128855
NAC domain protein 13	AT1G32870	1.62109	5.58108e-08	8.87121e-05	2.86211	5.98206e-08	3.66113e-05	1.17448	3.93373e-07	5.81239e-05
MATE efflux family protein	AT1G33100	0.767669	1.28819e-06	0.00032024	1.54143	1.95208e-06	0.00015753	1.22664	2.41063e-07	4.85688e-05
Ankyrin repeat family protein	AT1G34050	3.26889	9.10319e-07	0.000272856	0.750716	0.00127979	0.00952309	1.23466	0.000328807	0.00300109
	AT1G52855	1.3045	0.000381439	0.00724928	0.746259	0.000692486	0.00607115	0.72686	0.0062921	0.0281844
NAC domain containing protein 19	AT1G52890	1.36401	0.00117156	0.015099	1.55731	0.000156773	0.00212161	2.55347	4.89531e-05	0.000803584
	AT1G53625	1.34049	2.50979e-06	0.000412691	1.02506	0.00129331	0.00959399	1.60743	0.00015116	0.00173842
ZCF37	AT1G59590	0.869825	0.000615607	0.00977036	1.59796	8.4603e-06	0.000338761	1.16505	0.000966279	0.00664463
Flavin-binding monooxygenase family protein	AT1G62580	0.729225	0.000404511	0.00753937	3.73908	2.61831e-07	7.84253e-05	3.88982	1.75755e-08	2.60394e-05
beta vacuolar processing enzyme	AT1G62710	1.3211	3.5167e-06	0.000474203	1.33283	9.56348e-05	0.00151648	1.0398	1.17899e-05	0.000325671
NAD(P)-binding Rossmann-fold superfamily protein	AT1G64590	1.99218	1.22177e-06	0.000314626	0.812594	0.000419511	0.00424726	1.19372	1.5068e-06	0.000109471
methionine gamma-lyase	AT1G64660	1.29321	5.28132e-06	0.000607073	1.89586	5.46598e-07	9.23819e-05	1.38301	1.59031e-06	0.000112851
cytochrome P450, family 89, subfamily A, polypeptide 5	AT1G64950	0.870825	2.87933e-05	0.00153877	1.39784	1.29875e-05	0.000438947	1.40609	3.36252e-07	5.49164e-05
Protein kinase superfamily protein	AT1G66880	1.12184	2.69826e-05	0.00147533	1.08302	0.000185738	0.00238266	0.77472	0.000251939	0.00247059
Copine (Calcium-dependent phospholipid-binding protein) family	AT1G67800	0.734384	0.000290304	0.00610528	1.33508	2.81008e-06	0.000192428	1.05488	1.6892e-05	0.000402875
alpha/beta-Hydrolases superfamily protein	AT1G68620	1.35302	0.000428976	0.00782963	1.23574	2.86998e-05	0.000697599	1.02012	0.00386069	0.0191915
EXS (ERD1/XPR1/SYG1) family protein	AT1G69480	1.88159	1.23574e-05	0.000944891	1.70416	2.0592e-06	0.000162182	1.40953	5.08151e-05	0.000828553
Protein kinase superfamily protein	AT1G69790	0.982012	9.58574e-06	0.000820245	1.38304	1.0216e-06	0.000121855	1.21877	7.52861e-06	0.000253166
Core-2/I-branching beta-1,6-N-acetylglucosaminyltransferase family protein	AT1G73810	1.04767	2.25923e-06	0.000392403	0.79819	1.277e-05	0.000433833	0.743984	3.54154e-05	0.00065343
PLATZ transcription factor family protein	AT1G76590	0.827592	7.11607e-05	0.00253578	1.33368	2.59596e-05	0.000654027	1.45261	5.35421e-06	0.000211538
	AT1G76600	2.31645	2.64399e-06	0.000418649	2.62759	2.86456e-09	1.39068e-05	1.26992	0.000295656	0.00277208
NAC domain containing protein 32	AT1G77450	1.4887	7.44384e-05	0.00260306	2.5612	7.44148e-08	3.93631e-05	2.23916	5.94653e-06	0.000224288
glutathione S-transferase TAU 22	AT1G78340	2.41603	1.74157e-06	0.000359328	4.27621	2.14804e-08	2.63841e-05	2.71953	2.13587e-07	4.70905e-05
sulphotransferase 12	AT2G03760	2.00574	2.16901e-05	0.00130774	4.29838	3.38443e-07	8.25819e-05	1.64327	5.13722e-05	0.000834265
MATE efflux family protein	AT2G04070	2.63186	8.93607e-07	0.000270944	4.71012	2.8658e-08	2.83628e-05	1.89766	8.15056e-07	8.15896e-05
Auxin efflux carrier family protein	AT2G17500	0.724312	0.000617805	0.00979044	1.41789	3.08304e-05	0.000729444	1.27748	5.892e-06	0.000223632
Peroxidase superfamily protein	AT2G18150	1.02131	0.000509183	0.0086914	1.36011	5.18769e-05	0.00102918	0.763799	0.00182382	0.0107249
P-loop containing nucleoside triphosphate hydrolases superfamily protein	AT2G18193	2.53223	2.81901e-06	0.000428604	6.10311	4.32868e-08	3.29067e-05	2.67354	4.09988e-09	1.9441e-05
NAD(P)-binding Rossmann-fold superfamily protein	AT2G23910	0.772205	0.000754275	0.0111945	1.23807	0.000192395	0.00244001	1.56072	9.91009e-06	0.000293024
alpha carbonic anhydrase 2	AT2G28210	1.10357	1.55663e-05	0.00107871	1.17738	0.00110047	0.00852017	1.05856	0.000124756	0.00152044
Protein of unknown function, DUF584	AT2G28400	1.26647	0.000243006	0.00544422	0.869676	1.88231e-05	0.000541309	0.893083	0.0067214	0.0296611
Tetratricopeptide repeat (TPR)-like superfamily protein	AT2G29670	1.2902	5.69705e-05	0.00224349	3.29485	1.92169e-07	6.6316e-05	3.2405	1.04846e-06	9.27669e-05
WRKY DNA-binding protein 25	AT2G30250	1.11477	4.85079e-06	0.00058225	1.5818	1.27517e-06	0.000134331	0.843358	7.23248e-06	0.000247956
Exostosin family protein	AT2G31990	0.903181	3.3761e-06	0.00047224	0.783492	5.44787e-06	0.00026908	0.757456	7.81721e-05	0.00111153
ERF family protein 38	AT2G35700	0.73319	0.00464865	0.0392414	0.848161	0.000241234	0.00285186	1.51693	0.000114355	0.00143433
UDP-glucosyl transferase 73C1	AT2G36750	1.13992	0.000474066	0.0083055	3.35172	4.95995e-07	9.1583e-05	2.75159	3.19923e-06	0.000159366
WRKY DNA-binding protein 33	AT2G38470	1.01305	0.00130475	0.0162795	0.714412	0.00100228	0.0079596	1.06042	0.00100304	0.00682407
	AT2G41730	3.61834	9.60805e-10	2.5199e-05	5.351	1.03494e-11	5.42867e-07	1.33328	7.21069e-06	0.000247857
beta glucosidase 28	AT2G44460	0.78774	0.000521883	0.00882451	5.89982	6.50284e-08	3.7457e-05	4.57226	2.85723e-07	5.18592e-05
Protein of unknown function (DUF1442)	AT2G45360	1.13281	1.92239e-05	0.00121726	1.21567	9.5698e-07	0.000118892	1.40041	5.96182e-06	0.000224288
RING/U-box superfamily protein	AT2G46494	0.997904	0.00145769	0.0176104	1.68163	1.74301e-06	0.000150375	1.30887	0.000433876	0.00366896
RING/U-box superfamily protein	AT2G46495	1.15773	6.53622e-05	0.00241972	2.00852	1.30427e-06	0.000134939	1.56751	1.18171e-05	0.000325962
ATP binding cassette subfamily B4	AT2G47000	1.03744	0.000453354	0.00810547	3.49967	2.3252e-07	7.22751e-05	1.73381	2.29777e-06	0.000134528
Integrase-type DNA-binding superfamily protein	AT2G47520	2.81428	8.30639e-07	0.000264063	5.17496	1.8369e-08	2.63668e-05	1.60601	3.13397e-07	5.30288e-05
B-box type zinc finger protein with CCT domain	AT2G47890	1.09174	3.8607e-06	0.000507011	1.36562	1.68755e-07	6.21037e-05	1.03914	2.46853e-06	0.00013972
Peroxidase superfamily protein	AT3G01420	1.15742	0.000113486	0.0034133	2.02079	1.53347e-05	0.000478728	1.30704	1.66995e-07	4.52919e-05
	AT3G01513	0.723926	0.000240699	0.00540465	1.32255	3.14002e-06	0.000205883	1.01515	1.29512e-05	0.000345897
WRKY DNA-binding protein 45	AT3G01970	0.849032	0.00570014	0.0449461	1.37853	3.27899e-05	0.000754444	1.16333	0.000823616	0.00592566
NAC domain containing protein 53	AT3G10500	1.04081	1.47208e-06	0.000331401	1.83971	2.07219e-08	2.63841e-05	1.40888	2.62053e-08	2.86369e-05
	AT3G10930	1.26067	0.00115291	0.014952	1.62993	2.10894e-05	0.0005733	1.12819	0.00506862	0.0237856
	AT3G13432	1.44365	2.03633e-05	0.00126257	1.74384	3.80598e-07	8.42358e-05	1.17931	7.49792e-05	0.00107959
	AT3G13950	1.09682	2.63265e-06	0.000418649	1.42988	9.10354e-07	0.000116938	1.07036	4.55805e-06	0.000192605
	AT3G14060	0.804964	0.000727949	0.0109218	0.793776	0.00035542	0.00375417	0.827847	0.000542488	0.00432523
alternative oxidase 1A	AT3G22370	3.12639	1.1599e-07	0.000110621	4.21676	4.10769e-08	3.1686e-05	1.40281	7.26047e-07	7.55636e-05
AGC (cAMP-dependent, cGMP-dependent and protein kinase C) kinase family protein	AT3G25250	2.36042	2.50055e-06	0.000412465	3.09243	5.00156e-08	3.32091e-05	1.78811	8.33867e-06	0.000268277
	AT3G25597	1.05517	2.60549e-06	0.000418649	0.822597	2.59246e-05	0.000654027	0.973534	2.10255e-05	0.000463586
ATPase E1-E2 type family protein / haloacid dehalogenase-like hydrolase family protein	AT3G25610	0.862589	1.44933e-05	0.00104045	1.01876	9.4371e-05	0.00150465	1.15436	2.34582e-06	0.000136568
inflorescence deficient in abscission (IDA)-like 1	AT3G25655	2.12871	1.79293e-06	0.000362439	1.907	3.09811e-07	8.0294e-05	0.906034	0.00302165	0.0158324
P-loop containing nucleoside triphosphate hydrolases superfamily protein	AT3G28580	1.72069	6.10682e-05	0.00233459	1.91403	5.13922e-07	9.1583e-05	1.36179	0.000217897	0.00222842
Cytochrome P450 superfamily protein	AT3G28740	1.24722	0.000748316	0.0111228	4.23828	1.42395e-08	2.48973e-05	4.31789	8.02591e-07	8.11736e-05
HXXXD-type acyl-transferase family protein	AT3G29670	0.73628	0.00164135	0.0191834	1.56042	1.02576e-07	4.76152e-05	1.56307	2.44309e-05	0.000510433
	AT3G45730	2.25563	2.68267e-07	0.000164115	3.97946	1.91013e-08	2.63668e-05	1.59824	4.22728e-08	2.89626e-05
protein kinase-related	AT3G46280	0.747062	0.000313982	0.00642591	1.31266	1.18546e-05	0.000418473	0.955937	2.19753e-05	0.000476319
ABC2 homolog 6	AT3G47780	0.836124	0.000184072	0.00460654	0.868249	7.78145e-06	0.000325753	1.18958	1.77196e-05	0.000416024
response to low sulfur 3	AT3G49570	1.74006	1.85482e-07	0.000139758	2.72666	5.43472e-08	3.50504e-05	1.41698	6.21941e-07	7.07437e-05
response to low sulfur 1	AT3G49580	2.22349	1.50169e-06	0.000332957	3.7168	3.97089e-08	3.1686e-05	1.99846	5.15532e-07	6.60471e-05
cooperatively regulated by ethylene and jasmonate 1	AT3G50260	0.973138	0.000501049	0.00860859	1.27459	1.41773e-06	0.000139562	1.33586	0.000127001	0.00153779
S-adenosyl-L-methionine-dependent methyltransferases superfamily protein	AT3G54150	1.12112	0.000354967	0.00689609	1.32334	1.6459e-05	0.00049731	1.20302	0.00138315	0.00869612
	AT3G54520	1.74011	6.64395e-06	0.000670196	2.80923	2.11985e-07	6.89915e-05	2.13784	3.99875e-06	0.000178815
Glycosyltransferase family 61 protein	AT3G57380	1.14527	7.4262e-06	0.000714741	1.3456	3.16574e-06	0.000206437	0.964407	3.9691e-05	0.00069958
cytokinin response factor 6	AT3G61630	0.878544	0.00075377	0.0111911	3.1681	5.2146e-07	9.1583e-05	1.30502	2.24057e-05	0.000483252
EID1-like 3	AT3G63060	1.94009	1.98275e-06	0.000375463	0.782579	1.58653e-05	0.00048553	0.814831	0.000730898	0.00542194
sucrose synthase 3	AT4G02280	0.732385	0.000567206	0.00928307	1.39505	2.79302e-06	0.000192012	0.899686	4.13004e-05	0.000718055
	AT4G08555	2.02274	9.54323e-07	0.0002781	5.48315	3.2065e-09	1.39068e-05	3.05216	3.764e-08	2.89626e-05
Copper amine oxidase family protein	AT4G12290	0.998089	3.36389e-05	0.00165836	2.02077	3.50842e-07	8.31805e-05	1.51388	2.77794e-06	0.000147845
	AT4G12735	5.1071	5.87377e-09	3.47754e-05	6.53946	1.41821e-09	1.39068e-05	1.44828	1.47213e-06	0.000107698
UDP-Glycosyltransferase superfamily protein	AT4G15490	1.36082	2.15187e-05	0.00130039	2.56379	1.03175e-06	0.000121913	2.16363	8.98427e-08	3.65318e-05
Uncharacterised protein family (UPF0497)	AT4G15610	1.77279	1.44866e-06	0.000329988	2.06482	6.54537e-06	0.00029572	0.895681	3.68358e-05	0.000666961
monooxygenase 1	AT4G15760	0.790423	8.43661e-05	0.00283508	2.86664	4.37976e-09	1.39068e-05	1.72669	7.17824e-06	0.000247076
Papain family cysteine protease	AT4G16190	0.934063	2.52371e-05	0.00142957	0.954793	7.54931e-05	0.00131259	0.973803	0.000322874	0.00295878
myb domain protein 39	AT4G17785	1.61989	0.000112024	0.00339108	2.02359	2.50247e-05	0.000639068	1.85165	6.89917e-06	0.000243722
heat shock transcription factor A4A	AT4G18880	0.731181	0.00115516	0.0149723	1.29748	8.16599e-05	0.00137765	1.43645	4.30311e-06	0.000186234
cytochrome P450, family 707, subfamily A, polypeptide 1	AT4G19230	1.81601	2.60512e-05	0.00144755	2.49833	4.22034e-07	8.82788e-05	1.87309	8.15758e-06	0.000265445
Protein of unknown function, DUF584	AT4G21930	1.93307	2.67244e-05	0.00146457	0.935348	0.000115646	0.00171243	1.39004	6.90397e-05	0.00101877
APS reductase 3	AT4G21990	0.733872	0.00208518	0.0224039	2.03933	3.39645e-06	0.000214389	1.34091	6.84798e-05	0.00101384
S-adenosyl-L-methionine-dependent methyltransferases superfamily protein	AT4G22530	0.875065	0.000140335	0.00388229	1.29268	9.73134e-06	0.00036989	1.10834	2.31489e-05	0.000492013
A20/AN1-like zinc finger family protein	AT4G22820	0.883197	5.72298e-05	0.00224864	1.32948	2.83241e-07	7.95457e-05	0.735608	0.000346282	0.00311239
	AT4G27580	0.88674	8.89909e-05	0.00293027	1.97035	4.52431e-06	0.000244155	1.06976	0.000121456	0.00149327
beta glucosidase 10	AT4G27830	0.936916	7.21138e-07	0.000255192	1.60969	2.09473e-09	1.39068e-05	1.25602	1.17944e-07	4.07144e-05
NAD(P)-binding Rossmann-fold superfamily protein	AT4G30470	0.868182	0.000190484	0.00468871	0.985366	1.93003e-06	0.000156879	1.1481	2.26392e-05	0.000485211
Peroxisomal membrane 22 kDa (Mpv17/PMP22) family protein	AT4G33905	0.797388	0.00203852	0.0220835	1.38358	0.000107206	0.00163044	2.0596	6.45827e-06	0.000233952
UDP-glucosyl transferase 73B1	AT4G34138	0.895822	3.80338e-05	0.00178446	1.27779	6.35021e-06	0.000291421	1.13625	1.83578e-06	0.000120669
	AT4G37030	2.61113	5.28693e-08	8.66627e-05	3.28956	6.00253e-08	3.66113e-05	1.68001	1.13731e-06	9.49944e-05
cytochrome P450, family 81, subfamily D, polypeptide 8	AT4G37370	4.23818	8.67305e-10	2.5199e-05	2.83448	1.21032e-07	5.11985e-05	1.35698	2.10414e-06	0.000128637
lectin receptor kinase a4.1	AT5G01550	2.55149	7.06029e-07	0.000255192	1.00786	0.000116861	0.00172407	0.78211	0.000741066	0.00547877
UDP-Glycosyltransferase superfamily protein	AT5G03490	0.823093	5.23003e-05	0.00214341	1.43364	1.62392e-06	0.000147077	0.963826	3.43259e-05	0.00063962
zinc finger of Arabidopsis thaliana 6	AT5G04340	1.89345	5.84964e-06	0.000625935	1.35647	4.58462e-05	0.000952403	0.700291	0.00197251	0.0114025
zinc induced facilitator-like 1	AT5G13750	0.939912	0.000106927	0.00328381	1.77246	2.08149e-06	0.000163603	1.44369	3.16482e-06	0.000159152
Major facilitator superfamily protein	AT5G14940	0.728211	0.000663622	0.0102865	0.789717	5.88231e-05	0.00111802	0.730111	0.0010138	0.00687761
Zinc-binding dehydrogenase family protein	AT5G16960	1.03387	0.000121799	0.00355061	1.43196	5.14568e-05	0.00102433	1.38375	2.25859e-05	0.000484945
chitinase A	AT5G24090	1.63537	1.31656e-05	0.000990801	1.8324	1.2593e-06	0.000133445	1.03452	0.000196683	0.00206999
	AT5G24640	4.68418	2.38458e-08	6.72477e-05	5.59013	8.25392e-10	1.39068e-05	1.44084	4.37178e-05	0.000747629
SPFH/Band 7/PHB domain-containing membrane-associated protein family	AT5G25250	0.792442	0.00617423	0.0474942	1.12043	5.09842e-05	0.00102034	0.703419	0.00913608	0.0378146
ChaC-like family protein	AT5G26220	1.38153	4.27842e-06	0.000541401	1.79617	3.57465e-06	0.000220645	1.47388	6.48168e-06	0.000234638
HXXXD-type acyl-transferase family protein	AT5G39050	1.26188	0.000346413	0.00680043	1.85635	3.99091e-06	0.000231826	0.737401	0.00254868	0.0138839
	AT5G40690	1.24575	1.27107e-05	0.000966271	2.36618	2.56417e-07	7.81982e-05	1.0726	4.08277e-06	0.000180571
allene oxide synthase	AT5G42650	1.40899	7.24763e-06	0.000704013	0.871009	5.82133e-05	0.00110997	1.4241	6.12099e-05	0.000942938
WRKY DNA-binding protein 49	AT5G43290	1.305	0.000933275	0.0129714	1.19308	0.000307865	0.00338649	1.46994	0.000192301	0.00203845
2-oxoglutarate (2OG) and Fe(II)-dependent oxygenase superfamily protein	AT5G43450	0.983033	0.0013592	0.0167775	3.56733	1.05799e-06	0.000124152	2.07992	1.34732e-06	0.000102911
nitrile specifier protein 5	AT5G48180	1.70495	4.93243e-07	0.000206981	2.47302	9.44772e-07	0.00011801	1.14314	4.83364e-07	6.43512e-05
glutamate receptor 1.3	AT5G48410	1.38679	1.75539e-06	0.000359677	0.828304	0.000174653	0.00227778	0.87042	0.000121479	0.00149327
Tetratricopeptide repeat (TPR)-like superfamily protein	AT5G48850	2.77583	3.19631e-06	0.000456837	4.11469	3.77243e-07	8.42358e-05	2.09946	3.14989e-08	2.89626e-05
Ras-related small GTP-binding family protein	AT5G54840	0.746043	8.86596e-05	0.00293027	0.776672	4.38533e-05	0.000923808	0.729745	7.36021e-05	0.00106298
pyruvate decarboxylase-2	AT5G54960	1.06645	3.06823e-07	0.000164115	1.42049	6.11553e-07	9.66217e-05	1.05747	1.5027e-06	0.000109324
Protein of unknown function (DUF295)	AT5G55150	1.68537	5.70864e-06	0.000625138	2.2238	9.21976e-07	0.000116996	1.0875	1.53431e-05	0.000380608
	AT5G61820	1.16079	4.27003e-07	0.000193964	2.69138	2.89854e-07	7.95457e-05	2.26929	2.08429e-08	2.66657e-05
peptidoglycan-binding LysM domain-containing protein	AT5G62150	0.719188	3.12451e-05	0.00159659	1.08125	8.58307e-06	0.000341935	1.33171	5.16551e-08	3.05276e-05
glutathione S-transferase tau 9	AT5G62480	2.76352	2.39225e-07	0.000153624	3.38404	9.93595e-08	4.6534e-05	1.09857	1.01756e-05	0.000297354
NAC domain containing protein 102	AT5G63790	0.921106	0.000126325	0.00363281	2.02613	2.63478e-06	0.000186511	1.71265	4.27617e-06	0.000185527
Peroxidase superfamily protein	AT5G66390	0.97832	2.81265e-05	0.00151785	1.08408	2.73447e-05	0.000676256	1.00805	2.00261e-05	0.000449246
	AT5G66480	0.953434	0.00010787	0.0033031	2.75461	7.36532e-07	0.000105736	1.52084	2.92905e-06	0.000153181
a) The genes with the following categories are listed: 1) log 2 ratio (plants treated with water for 24 h followed by 2 h NaCl treatment/plants treated with water for 24 h)
≥ 0.7, FDR ≤ 0.05, t-test ≤ 0.05; 2)log 2 ratio (plants treated with ethanol for 24 h/plants treated with water for 24 h) ≥ 0.7, FDR ≤ 0.05, t-test ≤ 0.05;
3) log 2 ratio (plants treated with NaCl in the presence of ethanol / plants treated with NaCl in the absence of ethanol) ≥ 0.7, FDR ≤ 0.05, t-test ≤ 0.05.
b) The values represent the log 2 ratio (plants treated with water for 24 h followed by 2 h NaCl treatment/plants treated with water for 24 h).
c) The values represent the log 2 ratio (plants treated with ethanol for 24 h/plants treated with water for 24 h).
d) The values represent the log 2 ratio (plants treated with NaCl in the presence of ethanol / plants treated with NaCl in the absence of ethanol).
